# Supplementary material for: 3D morphology of the Cambrian bivalved arthropod Sunella informs about head segmentation, arthrodization, and arthropodization
Source: Commun Biol. 2026 Mar 21;9:647. doi: 10.1038/s42003-026-09909-z (PMC13172534; doi:10.1038/s42003-026-09909-z)
Supplement: Supplementary file 3 — Supplementary Data 1 [file 42003_2026_9909_MOESM3_ESM.xlsx]

## Sheet: Sheet2
Table S1
Taxa	Specimen	Carapace
		Length	Height	L/H	Angle(as-hl)	Angle(am-dm)	Angle(pm-dm)	anterodorsal corrugations
Sunella dimorphismus	SUN 0072A	8.565	5.26	1.62833	55.172	109.055	118.95	√
	SUN 0073A	10.629	6.041	1.75948	69.055	128.871	122.057	x
	SUN 0074A	8.578	4.987	1.72007	69.788	120.368		x
	SUN 0076	10.164	6.201	1.63909	64.504		108.751	√
		10.186	5.808	1.75379	64.486	124.828	126.639	√
	SUN 0077A	10.265	5.918	1.73454	65.827	112.881	128.019	x
			5.649	1.70646			119.828	x
	SUN 0082A	9.848	5.568	1.76868	51.755	130.653	123.761	x
	Average value			1.7138	62.941	121.109	121.144
	SUN 0042	10.931	6.163	1.77365	69.128	124.559	126.931	x
	SUN 0043	12.323	7.088	1.73857			126.287	x
	SUN 0045	8.803	5.1	1.72608	60.191	119.424	113.858	x
	SUN 0049	9.82	5.949	1.6507	67.714		121.983	?
	SUN 0050	10.56	6.426	1.64332			119.491	?
	SUN 0075A	10.656	6.22	1.71318	66.655	124.959	128.485	x
	SUN 078A	9.989	5.609	1.78089		138.842	115.369	√
	SUN 0079A	9.642	5.78	1.66817		139.193	130.811	√
	SUN 0089	7.997	4.722	1.69356	63.116	116.411		√
	SUN 0090	10.057	6.11	1.64599		144.721	11.397	x
		10.292	6.365	1.61697		126.176	121.182	√
	SUN 0097A	10.124	6.337	1.5976	66.357	116.791	142.451	√
	SUN 0098	8.139	4.951	1.64391				?
	SUN 0100	9.94	5.52	1.80072	70.166	136.637	109.679	x
		9.032	4.611	1.95879	47.411	124.265	126.563	x
		8.347	4.849	1.72139	68.309	120.31	137.457	√
		8.386	4.899	1.71178				√
		11.804	7.673	1.53838		111.31	131.924	√
	SUN 0104	9.291	5.396	1.72183		118.965	119.427	x
	SJZ-B10-753	9.559	5.691	1.67967		118.676	119.847	x
	SJZ-B18-871A	7.729	4.756	1.62511	57.238	111.195	115.303	x
	TLP-064	14.584	8.233	1.77141	67.013	112.061	119.161	x
Average value				1.70098	63.9362	123.794	117.769
Sunella grandis1	plateⅠ 8	13.261	8.464	1.56675	56.772	83.973	103.758
	plateⅠ 9				60
Sunella grandis3	16	13.394	9.86	1.35842	57.877	110.792	102.061
	0040b-1	9.677	6.5454	1.47844		117.766	83.346
	0040b-2	16.109	10.836	1.48662	48.578	125.329	109.134
	0040b-3	12.69	8.206	1.54643	54.117	109.898	111.345
	0040b-4	8.444	4.947	1.70689	46.362	79.997	90.119
	0040b-5	9.84	5.791	1.69919		87.089	85.323
	0040b-6	15.731	8.037	1.95732	44.604	92.003	101.507
	0040b-7	9.087	6.093	1.49138	52.345	89.833	90.25
	0040b-8	13.197	7.124	1.85247	45.628	83.084	87.417
	0040b-b-1	9.565	6.226	1.5363	64.26	100.847	95.177
	0040b-b-2	7.816	4.827	1.61923	50.243	100.408	107.147
	0040b-b-3	6.928	4.485	1.5447		96.252	109.436
	0040b-b-4	9.875	5.712	1.72882	56.162	97.383	99.699
	26	11.638	8.075	1.44124		85.273	99.165
	98	8.871	5.532	1.60358	48.849	90.199	93.713
	105A-1	4.402	2.472	1.78074		87.284	111.207
	105B-2	4.377	2.538	1.72459	42.988	96.62	114.899
	216	8.908	5.838	1.52587	51.118	97.718	111.609
	281a-1	8.939	5.698	1.5688		104.813	99.303
	281a-2	7.024	4.437	1.58305	60.506	95.884	91.541
	281b-1	4.325	3.085	1.40194	53.388	84.98	107.605
Average value				1.60013	52.5763	96.2466	100.216
Sunella shensiensis1	plateⅡ3	10.96	6.75	1.6237	53.809		103.393
	plateⅡ 4	12.157	7.643	1.59061	50.133	88.983	103.63
Average value				1.60715	51.971		103.511
Abbreviations: as: anterodorsal sulcus; am: anterior margin; dm: dorsal margin; hl: hinge line; pm: posterior margin
Blue specimen numbers represent those described by Zhang & Shu2
1. Huo, S.C. Additional notes on Lower Cambrian Archaeostraca from Shensi and Yunnan. Acta Palaeontogica Sinica 13, 291–307 (1965). (In Chinese and English summary).
2. Zhang, X.L.& Shu, D.G. Soft anatomy of sunellid arthropods from the Chengjiang Lagerstätte, lower Cambrian of southwest China. J. Paleont. 81(6), 1422–1432 (2007)
3. Sun, A. et al. Taxonomy and ontogeny of bivalved arthropods from the lower member of the Shuijingtuo Formation, Series 2 and Stage 3, Eastern Three Georges Area, South China. Acta Palaeontol. Sin. 60(1),187–199 (2021).
