# Supplementary material for: 3D morphology of the Cambrian bivalved arthropod Sunella informs about head segmentation, arthrodization, and arthropodization
Source: Commun Biol. 2026 Mar 21;9:647. doi: 10.1038/s42003-026-09909-z (PMC13172534; doi:10.1038/s42003-026-09909-z)
Supplement: Supplementary file 4 — Supplementary Data 2 [file 42003_2026_9909_MOESM4_ESM.zip › Supplementary Data 2_Phylogenetic datasets.xlsx]

## Sheet: Sheet1
Figure 5D
Taxa=90; Characters=289	1	2	3	4	5	6	7	8	9	10	11	12	13	14	15	16	17	18	19	20	21	22	23	24	25	26	27	28	29	30	31	32	33	34	35	36	37	38	39	40	41	42	43	44	45	46	47	48	49
Priapulus_caudatus	1	-	0	0	0	0	-	-	-	-	-	-	1	0	0	-	0	0	0	0	-	-	-	-	-	-	-	-	0	-	-	-	-	0	0	1	1	0	0	0	0	?	-	-	0	0	-	-	-
Cricocosmia_jinningensis	1	-	0	0	?	1	1	1	0	-	-	-	1	0	0	-	0	0	0	0	-	-	-	-	-	-	-	-	0	-	-	-	-	0	0	1	1	0	0	0	0	?	-	-	0	0	-	-	-
Tardigrada	1	0	0	0	0	0	-	-	-	0	-	-	1	0	?	-	0	1	0	0	-	-	-	-	-	-	-	0	0	-	0	0	-	0	0	1	1	0	0	0	0	?	-	-	0	0	-	-	-
Paucipodia_inermis	1	0	0	0	0	0	-	-	-	0	-	-	0	0	0	-	0	0	?	0	-	-	-	-	-	-	-	0	0	-	0	0	-	0	0	0	?	0	?	0	0	?	?	?	0	0	-	-	-
Microdictyon_sinicum	1	0	0	0	0	1	1	0	0	0	0	0	1	0	0	-	0	0	?	0	-	-	-	-	-	-	-	0	0	-	0	0	-	0	0	0	?	0	?	0	0	?	?	?	0	0	-	-	-
Cardiodictyon_catenulum	1	0	0	0	0	1	1	0	0	0	0	0	0	0	0	-	0	1	1	0	-	-	-	-	-	-	-	0	0	-	0	0	-	0	0	0	?	?	?	0	0	?	?	?	0	0	-	-	-
Hallucigenia_fortis	1	0	0	0	0	1	0	1	1	0	1	0	0	0	0	-	0	1	1	0	-	-	-	-	-	-	-	0	0	-	0	0	-	0	0	0	?	?	?	0	0	?	?	?	0	0	-	-	-
Hallucigenia_sparsa	1	0	0	0	0	1	0	1	1	0	1	0	0	0	0	-	0	1	1	0	-	-	-	-	-	-	-	0	0	-	0	0	-	0	0	0	1	0	0	?	0	?	?	?	0	0	-	-	-
Onychophora	1	0	0	0	0	0	-	-	-	0	-	-	1	0	0	-	0	1	1	0	-	-	-	-	-	-	-	0	0	-	0	0	-	1	1	0	1	1	0	0	0	-	-	-	0	0	-	-	-
Antennacanthopodia_gracilis	1	0	0	0	0	0	-	-	-	0	-	-	1	0	0	-	0	1	1	0	-	-	-	-	-	-	-	0	0	-	0	0	-	0	0	0	?	?	?	0	0	?	?	?	0	0	-	-	-
Aysheaia_pedunculata	1	0	0	0	0	0	-	-	-	0	-	-	1	0	0	-	0	1	1	0	-	-	-	-	-	-	-	0	0	-	0	0	-	0	0	0	?	0	?	0	0	?	?	?	0	0	-	-	-
Onychodictyon_ferox	1	0	0	0	?	1	1	1	0	0	0	0	1	0	0	-	0	1	1	0	-	-	-	-	-	-	-	0	0	-	0	0	-	0	0	0	?	?	?	0	0	?	?	?	0	0	-	-	-
Luolishania_longicruris	1	0	0	0	1	1	0	1	1	1	0	1	1	0	0	-	0	1	1	0	-	-	-	-	-	-	-	0	0	-	0	0	-	0	0	0	?	?	?	0	0	?	?	?	0	0	-	-	-
Collinsium_ciliosum	1	0	0	0	1	1	0	1	1	1	0	1	1	0	0	-	0	?	?	0	-	-	-	-	-	-	-	0	0	-	0	0	-	0	0	0	?	?	?	0	0	?	?	?	0	0	-	-	-
Magadictyon_haikouensis	1	0	0	0	0	0	-	-	-	-	-	-	0	0	0	-	0	?	?	0	-	-	-	-	-	-	-	0	0	-	0	0	-	0	0	0	1	0	0	?	1	?	?	?	0	0	-	-	-
Kerygmachela_kierkegaardi	1	0	?	0	0	1	0	?	-	1	?	-	?	0	0	-	0	1	0	1	0	?	-	-	-	-	-	0	0	-	0	0	-	1	0	0	?	?	?	?	1	?	?	?	0	0	-	-	-
Pambdelurion_whittingtoni	1	0	?	0	0	0	-	-	-	-	-	-	?	0	0	-	0	?	?	?	0	?	-	-	-	-	-	0	0	-	0	0	-	1	1	0	1	0	0	1	1	1	0	0	0	0	-	-	-
Opabinia_regalis	0	1	0	0	-	0	-	-	-	-	-	-	-	?	?	-	0	1	0	1	1	0	-	-	-	-	-	0	1	2	0	1	-	1	2	0	?	?	?	?	?	?	?	?	?	?	-	-	-
Anomalocaris_canadensis	0	1	0	0	-	0	-	-	-	-	-	-	-	?	?	-	0	1	0	1	1	0	-	-	-	-	-	0	0	-	0	0	-	1	1	0	1	1	1	1	1	0	1	1	0	?	-	-	-
Lenisicaris_lupata	0	1	?	?	-	0	-	-	-	-	-	-	-	?	?	-	0	?	?	?	?	?	-	-	-	-	-	?	?	?	0	0	-	?	?	0	?	?	?	?	?	?	?	1	?	?	-	-	-
Caryosyntrips_serratus	0	1	?	?	-	0	-	-	-	-	-	-	-	?	?	-	0	?	?	?	?	?	-	-	-	-	-	?	?	?	0	0	-	?	?	0	?	?	?	?	?	?	?	1	?	?	-	-	-
Tamisiocaris_borealis	0	1	?	?	-	0	-	-	-	-	-	-	-	?	?	-	0	1	0	1	1	3	-	-	-	-	-	0	0	-	0	0	-	1	1	0	1	1	1	1	1	?	?	?	?	?	-	-	-
Amplectobelua_symbrachiata	0	1	?	?	-	0	-	-	-	-	-	-	-	?	?	-	0	1	0	1	1	0	-	-	-	-	-	0	0	-	0	0	-	1	1	0	1	1	1	1	1	1	1	1	0	?	-	-	-
Lyrarapax_unguispinus	0	1	0	0	-	0	-	-	-	-	-	-	-	?	?	-	0	1	0	1	1	0	-	-	-	-	-	0	0	-	0	0	-	1	1	0	1	1	1	1	1	1	1	1	0	?	-	-	-
Peytoia_nathorsti	0	1	0	0	-	0	-	-	-	-	-	-	-	?	?	-	0	1	0	1	1	3	-	-	-	-	-	0	0	-	0	0	-	1	1	0	1	1	1	1	1	1	0	0	0	?	-	-	-
Schinderhannes_bartelsi	0	1	0	0	-	0	-	-	-	-	-	-	-	?	?	-	0	1	0	1	1	3	-	-	-	-	-	0	0	-	0	0	-	1	1	0	1	?	1	1	1	?	?	0	?	?	-	-	-
Hurdia_victoria	0	1	0	0	-	0	-	-	-	-	-	-	-	?	?	-	0	1	0	1	1	3	-	-	-	-	-	0	0	-	0	0	-	1	1	0	1	1	1	1	1	1	0	0	0	?	-	-	-
Aegirocassis_benmoulai	0	1	?	?	-	0	-	-	-	-	-	-	-	?	?	-	0	?	?	?	?	?	-	-	-	-	-	?	?	?	?	?	-	?	?	0	?	?	?	?	?	?	?	?	?	?	?	?	?
Erratus_sperare	0	1	0	0	-	0	-	-	-	-	-	-	-	0	0	0	0	?	?	?	?	?	-	-	-	-	-	?	?	?	0	0	?	1	?	0	0	-	-	-	-	-	-	-	?	?	?	?	?
Sunella_dimorphismus	0	1	1	1	-	0	-	-	-	-	-	-	-	1	?	?	0	1	0	1	1	0	-	-	-	-	-	0	1	0	0	0	2	1	?	0	0	-	-	-	-	-	-	-	?	?	?	?	?
Kylinxia_zhangi	0	1	1	1	-	0	-	-	-	-	-	-	-	1	1	1	0	1	0	1	1	0	0	0	0	0	0	0	1	0	0	0	-	1	2	0	0	-	-	-	-	-	-	-	?	?	?	?	?
Parapeytoia_yunnanensis	1	1	1	?	-	-	-	-	-	-	-	-	-	?	1	?	0	?	?	?	?	?	?	?	?	?	?	?	?	?	?	?	-	1	2	0	1	1	1	0	1	?	0	0	0	0	-	-	-
Surusicaris_elegans	0	1	?	?	-	0	-	-	-	-	-	-	-	0	0	0	0	1	0	1	1	0	-	-	-	-	-	0	0	-	0	0	2	1	?	0	0	-	-	-	-	-	-	-	?	?	?	?	?
Isoxys_acutangulus	0	1	?	?	-	0	-	-	-	-	-	-	-	?	?	?	0	1	0	1	1	0	-	-	-	-	-	0	0	-	0	0	2	1	?	0	0	-	-	-	-	-	-	-	?	?	?	?	?
Isoxys_curvirostratus	0	1	0	0	-	0	-	-	-	-	-	-	-	0	0	0	0	1	0	1	1	0	-	-	-	-	-	0	0	-	0	0	2	1	?	0	0	-	-	-	-	-	-	-	?	?	?	?	?
Isoxys_volucris	0	1	?	?	-	0	-	-	-	-	-	-	-	?	?	?	0	1	0	1	?	0	-	-	-	-	-	0	0	-	0	0	?	1	?	0	0	-	-	-	-	-	-	-	?	?	?	?	?
Isoxys_auritus	0	1	?	?	-	0	-	-	-	-	-	-	-	?	?	?	0	1	0	1	1	0	-	-	-	-	-	0	0	-	0	0	2	1	?	0	0	-	-	-	-	-	-	-	?	?	?	?	?
Occacaris_oviformis	0	1	1	1	-	0	-	-	-	-	-	-	-	1	?	?	0	1	0	1	1	0	-	-	-	-	-	0	0	-	0	0	1	1	?	0	0	-	-	-	-	-	-	-	?	?	?	?	?
Forfexicaris_valida	0	1	1	1	-	0	-	-	-	-	-	-	-	?	?	?	0	1	0	1	1	0	-	-	-	-	-	0	0	-	0	0	1	1	?	0	0	-	-	-	-	-	-	-	?	?	?	?	?
Fortiforceps_foliosa	0	1	1	1	-	0	-	-	-	-	-	-	-	1	1	1	0	1	0	1	1	0	0	0	0	0	0	0	0	-	0	0	-	1	2	0	0	-	-	-	-	-	-	-	1	?	?	0	?
Jianfengia_multisegmentalis	0	1	1	1	-	0	-	-	-	-	-	-	-	1	1	1	0	1	0	1	1	0	0	0	0	0	0	0	0	-	0	0	-	1	2	0	0	-	-	-	-	-	-	-	1	?	?	0	?
Sklerolibyon_maomima	0	1	1	1	-	0	-	-	-	-	-	-	-	1	1	1	0	1	0	1	1	0	0	0	0	0	0	0	0	-	0	0	-	1	2	0	0	-	-	-	-	-	-	-	?	?	?	0	?
Yohoia_tenuis	0	1	1	1	-	0	-	-	-	-	-	-	-	1	1	1	0	1	0	1	1	0	0	0	0	0	0	0	0	-	0	0	-	1	2	0	0	-	-	-	-	-	-	-	?	?	?	0	?
Tanglangia_caudata	0	1	1	1	-	0	-	-	-	-	-	-	-	1	1	1	0	1	0	1	1	0	0	0	0	0	0	0	0	-	0	0	-	1	?	0	0	-	-	-	-	-	-	-	?	?	?	0	?
Haikoucaris_ercaiensis	0	1	1	1	-	0	-	-	-	-	-	-	-	1	1	1	0	1	0	1	1	0	0	0	0	0	0	0	?	?	0	0	-	1	2	0	0	-	-	-	-	-	-	-	?	?	?	0	?
Alalcomenaeus_cambricus	0	1	1	1	-	0	-	-	-	-	-	-	-	1	1	1	0	1	0	1	1	0	0	0	0	0	0	0	1	1	0	0	-	1	2	0	0	-	-	-	-	-	-	-	1	?	?	0	?
Yawunik_kootenayi	0	1	1	1	-	0	-	-	-	-	-	-	-	1	1	1	0	1	0	1	1	0	0	0	0	0	0	0	1	1	0	0	-	1	2	0	0	-	-	-	-	-	-	-	1	?	?	0	?
Leanchoilia_superlata	0	1	1	1	-	0	-	-	-	-	-	-	-	1	1	1	0	1	0	1	1	0	0	0	0	0	0	0	1	1	1	0	-	1	2	0	0	-	-	-	-	-	-	-	1	?	?	0	?
Leanchoilia_illecebrosa	0	1	1	1	-	0	-	-	-	-	-	-	-	1	1	1	0	1	0	1	1	0	0	0	0	0	0	0	1	1	1	0	-	1	2	0	0	-	-	-	-	-	-	-	1	?	?	0	?
Fengzhengia_mamingae	0	1	1	1	-	0	-	-	-	-	-	-	-	1	?	1	0	1	0	1	1	0	0	0	0	0	0	0	0	-	0	0	-	1	2	0	0	-	-	-	-	-	-	-	?	?	?	?	?
Bushizheia_yangi	0	1	1	1	-	0	-	-	-	-	-	-	-	1	?	1	0	1	?	?	1	?	?	?	?	?	?	?	0	-	0	0	-	1	2	0	0	-	-	-	-	-	-	-	?	?	?	?	?
Kiisortoqia_soperi	0	1	1	1	-	0	-	-	-	-	-	-	-	1	?	1	0	?	?	?	?	?	?	?	?	?	?	?	0	-	0	0	-	1	2	0	0	-	-	-	-	-	-	-	?	?	?	?	?
Habelia_optata	0	1	1	1	-	0	-	-	-	-	-	-	-	1	1	1	0	1	0	1	0	1	0	0	0	0	0	0	0	-	0	0	-	1	2	0	0	-	-	-	-	-	-	-	1	?	?	0	?
Mollisonia_plenovenatrix	0	1	1	1	-	0	-	-	-	-	-	-	-	1	1	1	0	1	0	1	0	1	0	0	0	0	0	0	0	-	0	0	-	1	2	0	0	-	-	-	-	-	-	-	1	?	?	0	?
Offacolus_kingi	0	1	1	1	-	0	-	-	-	-	-	-	-	1	1	1	0	?	?	?	?	?	?	?	?	?	?	?	?	?	0	0	-	1	2	0	0	-	-	-	-	-	-	-	?	0	-	0	-
Dibasterium_durgae	0	1	1	1	-	0	-	-	-	-	-	-	-	1	1	1	0	?	?	?	?	?	?	?	?	?	?	?	?	?	0	0	-	1	2	0	0	-	-	-	-	-	-	-	?	0	-	0	-
Limulus_polyphemus	0	1	1	1	-	0	-	-	-	-	-	-	-	1	1	1	0	1	0	1	0	2	0	0	0	0	0	0	1	3	0	0	-	1	2	0	0	-	-	-	-	-	-	-	1	0	-	0	-
Fuxianhuia_protensa	0	1	1	1	-	0	-	-	-	-	-	-	-	1	1	1	0	1	0	1	1	0	0	0	0	0	0	0	0	-	0	0	-	1	2	0	0	-	-	-	-	-	-	-	1	1	?	0	0
Guangweicaris_spinatus	0	1	1	1	-	0	-	-	-	-	-	-	-	1	1	1	0	1	0	1	1	0	0	0	0	0	0	0	0	-	0	0	-	1	2	0	0	-	-	-	-	-	-	-	1	1	?	0	0
Alacaris_mirabilis	0	1	1	1	-	0	-	-	-	-	-	-	-	1	1	0	0	1	0	1	1	0	0	0	0	0	0	0	0	-	0	0	-	1	2	0	0	-	-	-	-	-	-	-	1	1	?	0	1
Chengjiangocaris_kunmingensis	0	1	1	1	-	0	-	-	-	-	-	-	-	1	1	0	0	1	0	1	1	0	0	0	0	0	0	0	0	-	0	0	-	1	2	0	0	-	-	-	-	-	-	-	1	1	?	0	1
Shankouia_zhenghei	0	1	1	1	-	0	-	-	-	-	-	-	-	1	1	1	0	1	0	1	1	0	0	0	0	0	0	0	0	-	0	0	-	1	2	0	0	-	-	-	-	-	-	-	1	1	?	0	0
Clypecaris_serrata	0	1	1	1	-	0	-	-	-	-	-	-	-	1	1	0	0	1	0	1	1	0	0	0	0	0	0	0	0	-	0	0	0	1	2	0	0	-	-	-	-	-	-	-	?	?	?	0	?
Waptia_fieldensis	0	1	1	1	-	0	-	-	-	-	-	-	-	1	1	0	0	1	0	1	1	0	0	0	0	0	0	0	0	-	0	0	0	1	2	0	0	-	-	-	-	-	-	-	1	?	?	0	?
Canadaspis_perfecta	0	1	1	1	-	0	-	-	-	-	-	-	-	1	1	0	0	1	0	1	1	0	0	0	0	0	0	0	0	-	0	0	0	1	2	0	0	-	-	-	-	-	-	-	?	?	?	0	?
Jugatacaris_agilis	0	1	1	1	-	0	-	-	-	-	-	-	-	1	1	0	0	1	0	1	1	0	0	0	0	0	0	0	1	?	0	0	0	1	2	0	0	-	-	-	-	-	-	-	?	?	?	0	?
Odaraia_alata	0	1	1	1	-	0	-	-	-	-	-	-	-	1	1	0	0	1	0	1	1	0	0	0	0	0	0	0	1	2	0	0	0	1	2	0	0	-	-	-	-	-	-	-	?	?	?	0	?
Branchiocaris_pretiosa	0	1	1	1	-	0	-	-	-	-	-	-	-	1	1	0	0	1	0	1	1	0	0	0	0	0	0	0	?	?	0	0	0	1	2	0	0	-	-	-	-	-	-	-	1	?	?	0	?
Tokummia_katalepsis	0	1	1	1	-	0	-	-	-	-	-	-	-	1	1	0	0	1	0	1	1	0	0	0	0	0	0	0	?	?	0	0	0	1	2	0	0	-	-	-	-	-	-	-	1	?	?	0	?
Scutigera_coleoptrata	0	1	1	1	-	0	-	-	-	-	-	-	-	1	1	0	0	1	0	1	0	0	0	0	0	0	0	0	0	-	0	0	-	1	2	0	0	-	-	-	-	-	-	-	1	1	0	0	0
Narceus_americanus	0	1	1	1	-	0	-	-	-	-	-	-	-	1	1	0	0	1	0	1	0	0	0	0	0	0	0	0	0	-	0	0	-	1	2	0	0	-	-	-	-	-	-	-	1	1	0	0	0
Martinssonia_elongata	0	1	1	1	-	0	-	-	-	-	-	-	-	1	1	0	0	?	?	?	?	?	0	0	0	0	0	0	?	?	0	0	-	1	2	0	0	-	-	-	-	-	-	-	1	1	0	0	0
Hesslandona_unisulcata	0	1	1	1	-	0	-	-	-	-	-	-	-	1	1	0	0	1	?	?	?	?	0	0	0	0	0	0	1	2	0	0	?	1	2	0	0	-	-	-	-	-	-	-	1	1	0	0	0
Yicaris_dianensis	0	1	1	1	-	0	-	-	-	-	-	-	-	1	1	0	0	1	0	1	1	0	0	0	0	0	0	0	?	?	0	0	-	1	2	0	0	-	-	-	-	-	-	-	1	1	0	0	0
Artemia_salina	0	1	1	1	-	0	-	-	-	-	-	-	-	1	1	0	0	1	0	1	1	0	0	0	0	0	0	0	1	0	0	0	-	1	2	0	0	-	-	-	-	-	-	-	1	1	0	0	0
Retifacies_abnormalis	0	1	1	1	-	0	-	-	-	-	-	-	-	1	1	1	0	1	0	1	1	1	1	1	0	0	0	0	?	?	0	0	-	1	2	0	0	-	-	-	-	-	-	-	1	1	0	1	0
Naraoia_spinosa	0	1	1	1	-	0	-	-	-	-	-	-	-	1	1	1	0	?	?	?	?	?	?	?	?	?	?	?	1	2	0	0	-	1	2	0	0	-	-	-	-	-	-	-	1	1	1	1	0
Naraoia_compacta	0	1	1	1	-	0	-	-	-	-	-	-	-	1	1	1	0	?	?	?	?	?	?	?	?	?	?	?	1	2	0	0	-	1	2	0	0	-	-	-	-	-	-	-	1	1	1	1	0
Misszhouia_longicaudata	0	1	1	1	-	0	-	-	-	-	-	-	-	1	1	1	0	?	?	?	?	?	?	?	?	?	?	?	1	2	0	0	-	1	2	0	0	-	-	-	-	-	-	-	1	1	1	1	0
Kuamaia_lata	0	1	1	1	-	0	-	-	-	-	-	-	-	1	1	1	0	1	0	1	1	1	1	1	0	0	0	0	1	0	0	0	-	1	2	0	0	-	-	-	-	-	-	-	1	1	2	1	0
Helmetia_expansa	0	1	1	1	-	0	-	-	-	-	-	-	-	1	1	1	0	1	0	1	1	1	1	1	0	0	0	0	1	0	0	0	-	1	2	0	0	-	-	-	-	-	-	-	1	1	2	?	0
Saperion_glumaceum	0	1	1	1	-	0	-	-	-	-	-	-	-	1	1	1	0	1	0	1	1	1	1	1	0	0	0	0	1	0	0	0	-	1	2	0	0	-	-	-	-	-	-	-	1	1	2	1	0
Tegopelte_gigas	0	1	1	1	-	0	-	-	-	-	-	-	-	1	1	1	0	1	0	1	1	1	1	1	0	0	0	0	1	0	0	0	-	1	2	0	0	-	-	-	-	-	-	-	1	1	2	1	0
Arthroaspis_bergstroemi	0	1	1	1	-	0	-	-	-	-	-	-	-	1	1	1	0	?	?	?	?	2	?	?	0	0	0	0	?	?	0	0	-	1	2	0	0	-	-	-	-	-	-	-	1	1	1	1	0
Sinoburius_lunaris	0	1	1	1	-	0	-	-	-	-	-	-	-	1	1	1	0	1	0	1	1	2	1	1	0	1	0	0	0	-	0	0	-	1	2	0	0	-	-	-	-	-	-	-	1	1	1	1	0
Xandarella_spectaculum	0	1	1	1	-	0	-	-	-	-	-	-	-	1	1	1	0	1	0	1	1	2	1	1	0	1	0	0	0	-	0	0	-	1	2	0	0	-	-	-	-	-	-	-	1	1	1	1	0
Cindarella_eucalla	0	1	1	1	-	0	-	-	-	-	-	-	-	1	1	1	0	1	0	1	1	2	1	1	0	0	0	0	0	-	0	0	-	1	2	0	0	-	-	-	-	-	-	-	1	1	1	1	0
Eoredlichia_intermedia	0	1	1	1	-	0	-	-	-	-	-	-	-	1	1	1	1	1	0	1	0	2	1	1	1	0	1	1	0	-	0	0	-	1	2	0	0	-	-	-	-	-	-	-	1	1	3	1	0
Olenoides_serratus	0	1	1	1	-	0	-	-	-	-	-	-	-	1	1	1	1	1	0	1	0	2	1	1	1	0	1	1	0	-	0	0	-	1	2	0	0	-	-	-	-	-	-	-	1	1	3	1	0
Hongshiyanaspis_yiliangensis	0	1	1	1	-	0	-	-	-	-	-	-	-	1	1	1	1	1	0	1	0	2	1	1	1	0	1	1	0	-	0	0	-	1	2	0	0	-	-	-	-	-	-	-	1	1	3	1	0
[truncated: 240 more columns]
