# Supplementary material for: 3D morphology of the Cambrian bivalved arthropod Sunella informs about head segmentation, arthrodization, and arthropodization
Source: Commun Biol. 2026 Mar 21;9:647. doi: 10.1038/s42003-026-09909-z (PMC13172534; doi:10.1038/s42003-026-09909-z)
Supplement: Supplementary file 5 — Supplementary Data 3 [file 42003_2026_9909_MOESM5_ESM.zip]

Archive with 2 entries (2 files):
- S.nex.run1.p
- S.nex.run2.p
