# Supplementary material for: 3D morphology of the Cambrian bivalved arthropod Sunella informs about head segmentation, arthrodization, and arthropodization
Source: Commun Biol. 2026 Mar 21;9:647. doi: 10.1038/s42003-026-09909-z (PMC13172534; doi:10.1038/s42003-026-09909-z)
Supplement: Supplementary file 5 — Supplementary Data 3 [file 42003_2026_9909_MOESM5_ESM.zip › S.nex.run1.p]

[ID: 4228682189]
Gen	LnL	TL	m{1}
0	-9.797111e+003	1.770000e+001	1.000000e+000
1000	-6.007930e+003	1.306815e+001	8.274642e-001
2000	-4.564171e+003	1.107935e+001	7.816358e-001
3000	-3.981080e+003	1.250994e+001	5.568804e-001
4000	-3.815880e+003	1.230418e+001	5.143351e-001
5000	-3.696982e+003	1.270547e+001	4.274825e-001
6000	-3.643014e+003	1.429198e+001	3.850158e-001
7000	-3.626399e+003	1.225627e+001	4.708681e-001
8000	-3.605495e+003	1.310329e+001	4.431041e-001
9000	-3.606659e+003	1.235462e+001	4.408117e-001
10000	-3.593614e+003	1.313972e+001	4.086513e-001
11000	-3.602250e+003	1.493696e+001	3.808119e-001
12000	-3.599418e+003	1.426772e+001	3.731720e-001
13000	-3.584406e+003	1.516847e+001	3.407590e-001
14000	-3.587097e+003	1.518565e+001	3.440363e-001
15000	-3.591404e+003	1.707508e+001	3.054827e-001
16000	-3.584621e+003	1.683490e+001	3.125564e-001
17000	-3.584691e+003	1.804028e+001	3.096040e-001
18000	-3.588573e+003	1.726770e+001	3.013046e-001
19000	-3.569762e+003	1.733002e+001	3.008501e-001
20000	-3.573641e+003	1.811074e+001	3.013493e-001
21000	-3.571700e+003	1.728543e+001	3.127124e-001
22000	-3.575465e+003	1.715592e+001	2.991793e-001
23000	-3.575123e+003	1.626594e+001	2.986465e-001
24000	-3.579035e+003	1.781431e+001	2.746701e-001
25000	-3.593548e+003	1.751284e+001	3.039440e-001
26000	-3.604419e+003	1.711372e+001	3.002689e-001
27000	-3.585515e+003	1.632678e+001	3.108058e-001
28000	-3.588795e+003	1.702535e+001	3.148696e-001
29000	-3.590971e+003	1.756162e+001	2.913686e-001
30000	-3.592639e+003	1.801205e+001	2.953574e-001
31000	-3.578217e+003	1.779888e+001	2.965322e-001
32000	-3.580959e+003	1.788558e+001	2.962536e-001
33000	-3.576435e+003	1.720114e+001	2.964175e-001
34000	-3.578605e+003	1.790597e+001	2.854828e-001
35000	-3.583940e+003	1.677291e+001	2.923656e-001
36000	-3.584300e+003	1.843913e+001	2.831749e-001
37000	-3.582037e+003	1.949916e+001	2.731958e-001
38000	-3.583611e+003	1.882761e+001	2.822725e-001
39000	-3.599911e+003	2.005465e+001	2.827033e-001
40000	-3.589963e+003	1.879044e+001	2.795602e-001
41000	-3.567612e+003	2.033635e+001	2.629354e-001
42000	-3.587630e+003	1.889908e+001	2.825472e-001
43000	-3.578073e+003	1.878030e+001	2.943356e-001
44000	-3.577936e+003	1.886086e+001	2.835305e-001
45000	-3.580792e+003	1.934189e+001	2.888549e-001
46000	-3.570437e+003	1.698267e+001	3.120605e-001
47000	-3.575415e+003	1.853628e+001	3.013018e-001
48000	-3.588382e+003	1.739194e+001	3.101177e-001
49000	-3.593684e+003	1.770988e+001	2.798876e-001
50000	-3.590225e+003	2.054560e+001	2.542635e-001
51000	-3.596074e+003	1.976591e+001	2.813523e-001
52000	-3.587803e+003	2.058487e+001	2.753581e-001
53000	-3.579708e+003	2.138938e+001	2.434793e-001
54000	-3.579222e+003	1.830135e+001	3.009297e-001
55000	-3.574371e+003	1.843750e+001	2.814127e-001
56000	-3.574246e+003	1.761829e+001	2.984990e-001
57000	-3.562673e+003	1.815375e+001	3.002159e-001
58000	-3.578817e+003	1.722951e+001	2.877990e-001
59000	-3.581702e+003	1.690694e+001	3.057107e-001
60000	-3.591921e+003	1.850496e+001	3.071561e-001
61000	-3.593863e+003	1.737523e+001	2.812765e-001
62000	-3.596874e+003	1.779756e+001	2.806065e-001
63000	-3.595738e+003	1.811902e+001	3.018710e-001
64000	-3.589396e+003	1.586711e+001	3.267355e-001
65000	-3.575717e+003	1.623420e+001	3.178591e-001
66000	-3.567710e+003	1.662463e+001	3.207617e-001
67000	-3.569017e+003	1.794090e+001	2.996956e-001
68000	-3.566839e+003	1.859355e+001	2.812354e-001
69000	-3.578120e+003	1.797413e+001	2.892794e-001
70000	-3.563499e+003	1.770742e+001	2.987227e-001
71000	-3.576405e+003	1.699105e+001	2.974997e-001
72000	-3.593818e+003	1.773126e+001	2.812262e-001
73000	-3.588038e+003	1.694791e+001	2.888570e-001
74000	-3.577638e+003	1.835010e+001	2.829166e-001
75000	-3.581365e+003	1.709868e+001	2.887415e-001
76000	-3.582633e+003	1.958182e+001	2.795397e-001
77000	-3.582197e+003	1.954584e+001	2.703859e-001
78000	-3.576876e+003	1.942214e+001	2.613187e-001
79000	-3.575737e+003	1.711202e+001	2.980971e-001
80000	-3.574202e+003	1.695180e+001	3.029122e-001
81000	-3.583806e+003	1.617388e+001	3.088289e-001
82000	-3.578404e+003	1.701979e+001	2.974141e-001
83000	-3.579399e+003	1.703394e+001	3.093695e-001
84000	-3.578312e+003	1.589693e+001	3.339649e-001
85000	-3.581037e+003	1.759400e+001	3.171505e-001
86000	-3.577220e+003	1.812736e+001	2.988950e-001
87000	-3.572851e+003	1.861087e+001	2.846333e-001
88000	-3.588400e+003	1.910182e+001	2.656890e-001
89000	-3.578086e+003	1.778646e+001	3.210091e-001
90000	-3.589722e+003	1.759210e+001	2.883678e-001
91000	-3.579633e+003	1.721874e+001	3.005171e-001
92000	-3.578108e+003	1.771183e+001	2.977604e-001
93000	-3.575769e+003	1.917050e+001	2.775845e-001
94000	-3.579806e+003	1.796231e+001	2.749055e-001
95000	-3.573548e+003	1.684978e+001	2.993259e-001
96000	-3.564222e+003	1.616274e+001	3.222165e-001
97000	-3.572950e+003	1.686877e+001	3.200316e-001
98000	-3.582405e+003	1.741912e+001	2.793427e-001
99000	-3.577883e+003	2.003685e+001	2.652784e-001
100000	-3.582523e+003	2.007892e+001	2.596730e-001
101000	-3.602554e+003	1.927109e+001	2.576995e-001
102000	-3.582988e+003	1.898551e+001	2.523897e-001
103000	-3.574648e+003	1.663793e+001	3.091262e-001
104000	-3.578828e+003	1.599711e+001	3.353571e-001
105000	-3.585594e+003	1.568798e+001	3.327403e-001
106000	-3.589426e+003	1.798762e+001	2.897577e-001
107000	-3.570407e+003	1.929611e+001	2.700969e-001
108000	-3.605199e+003	1.803861e+001	2.793186e-001
109000	-3.591588e+003	1.742837e+001	3.101924e-001
110000	-3.579373e+003	1.904542e+001	2.737421e-001
111000	-3.572454e+003	1.909359e+001	2.580585e-001
112000	-3.582536e+003	1.769994e+001	3.195150e-001
113000	-3.558140e+003	1.824255e+001	3.094468e-001
114000	-3.584910e+003	1.847727e+001	2.891592e-001
115000	-3.580799e+003	1.792344e+001	2.940256e-001
116000	-3.576594e+003	1.952420e+001	2.545507e-001
117000	-3.565620e+003	1.971365e+001	2.445460e-001
118000	-3.565309e+003	1.815118e+001	2.720429e-001
119000	-3.577365e+003	1.890068e+001	2.645978e-001
120000	-3.562843e+003	1.701588e+001	3.171046e-001
121000	-3.571617e+003	1.726934e+001	3.061951e-001
122000	-3.574232e+003	1.702116e+001	2.996965e-001
123000	-3.599071e+003	1.763256e+001	3.074404e-001
124000	-3.592177e+003	1.981895e+001	2.732467e-001
125000	-3.583597e+003	1.752132e+001	2.799001e-001
126000	-3.574303e+003	1.854967e+001	2.951887e-001
127000	-3.578541e+003	1.756037e+001	2.908906e-001
128000	-3.568410e+003	1.869311e+001	2.775003e-001
129000	-3.576399e+003	1.871837e+001	2.754654e-001
130000	-3.585430e+003	2.030474e+001	2.554359e-001
131000	-3.562756e+003	1.820452e+001	2.708724e-001
132000	-3.590653e+003	1.982000e+001	2.698835e-001
133000	-3.583117e+003	1.474961e+001	3.331485e-001
134000	-3.594786e+003	1.780284e+001	2.820345e-001
135000	-3.577746e+003	2.040370e+001	2.561293e-001
136000	-3.592921e+003	1.647539e+001	2.994291e-001
137000	-3.587775e+003	1.801189e+001	2.933834e-001
138000	-3.564545e+003	1.836078e+001	2.585650e-001
139000	-3.575574e+003	1.951385e+001	2.781610e-001
140000	-3.595286e+003	1.715167e+001	3.005555e-001
141000	-3.567584e+003	1.802121e+001	2.545121e-001
142000	-3.617742e+003	1.642907e+001	3.403526e-001
143000	-3.589940e+003	1.691409e+001	3.004167e-001
144000	-3.587167e+003	1.759649e+001	2.987773e-001
145000	-3.587974e+003	1.916778e+001	2.785108e-001
146000	-3.590467e+003	1.911581e+001	2.734339e-001
147000	-3.577689e+003	1.995342e+001	2.755666e-001
148000	-3.579724e+003	1.832774e+001	2.751600e-001
149000	-3.576007e+003	1.921963e+001	2.819085e-001
150000	-3.568187e+003	1.946045e+001	2.754899e-001
151000	-3.557000e+003	1.832147e+001	2.761499e-001
152000	-3.570611e+003	1.735052e+001	3.070237e-001
153000	-3.573169e+003	1.718014e+001	3.074562e-001
154000	-3.559531e+003	1.792985e+001	2.801665e-001
155000	-3.562819e+003	1.809788e+001	2.832786e-001
156000	-3.577333e+003	1.866133e+001	2.710078e-001
157000	-3.573228e+003	1.836250e+001	3.004050e-001
158000	-3.573710e+003	1.863953e+001	2.638931e-001
159000	-3.563787e+003	1.722846e+001	2.908257e-001
160000	-3.586304e+003	1.720229e+001	2.916540e-001
161000	-3.578667e+003	1.706841e+001	3.001903e-001
162000	-3.581002e+003	1.590241e+001	3.411516e-001
163000	-3.577489e+003	1.504295e+001	3.507486e-001
164000	-3.592443e+003	1.756936e+001	2.840149e-001
165000	-3.581817e+003	1.641108e+001	3.394868e-001
166000	-3.584623e+003	1.509521e+001	3.535662e-001
167000	-3.571261e+003	1.545811e+001	3.447196e-001
168000	-3.581911e+003	1.878757e+001	2.881740e-001
169000	-3.574875e+003	1.681903e+001	3.140144e-001
170000	-3.570803e+003	1.683292e+001	3.055027e-001
171000	-3.562441e+003	1.766357e+001	2.796063e-001
172000	-3.584874e+003	1.897242e+001	2.754064e-001
173000	-3.589424e+003	1.937907e+001	2.608163e-001
174000	-3.585288e+003	1.916031e+001	2.822990e-001
175000	-3.578469e+003	1.857095e+001	2.713042e-001
176000	-3.572976e+003	1.906746e+001	2.677856e-001
177000	-3.570501e+003	1.923468e+001	2.616972e-001
178000	-3.582882e+003	1.960981e+001	2.719758e-001
179000	-3.594518e+003	1.924627e+001	2.716786e-001
180000	-3.599187e+003	1.869814e+001	2.674908e-001
181000	-3.570546e+003	1.855240e+001	2.788745e-001
182000	-3.577615e+003	1.933813e+001	2.632098e-001
183000	-3.590114e+003	1.791112e+001	2.791885e-001
184000	-3.561703e+003	1.823574e+001	2.805518e-001
185000	-3.596866e+003	1.698161e+001	2.933201e-001
186000	-3.572580e+003	1.947782e+001	2.582809e-001
187000	-3.576811e+003	1.627003e+001	3.202262e-001
188000	-3.578175e+003	1.769302e+001	2.878571e-001
189000	-3.588350e+003	1.692196e+001	3.020559e-001
190000	-3.579420e+003	1.714419e+001	2.953901e-001
191000	-3.564063e+003	1.803484e+001	2.953288e-001
192000	-3.578876e+003	1.616317e+001	3.389712e-001
193000	-3.595271e+003	1.617655e+001	3.502496e-001
194000	-3.590157e+003	1.468674e+001	3.407279e-001
195000	-3.578440e+003	1.435460e+001	3.635375e-001
196000	-3.576690e+003	1.611228e+001	3.384449e-001
197000	-3.579178e+003	1.736663e+001	2.919474e-001
198000	-3.571026e+003	1.813178e+001	2.829184e-001
199000	-3.570369e+003	1.733940e+001	2.880301e-001
200000	-3.577756e+003	1.608413e+001	3.327232e-001
201000	-3.586746e+003	1.622275e+001	3.259434e-001
202000	-3.586347e+003	1.697734e+001	3.196004e-001
203000	-3.566587e+003	1.846536e+001	2.908935e-001
204000	-3.566638e+003	1.943890e+001	2.730246e-001
205000	-3.571801e+003	1.720156e+001	3.105695e-001
206000	-3.578887e+003	1.625343e+001	3.161129e-001
207000	-3.567808e+003	1.762849e+001	3.161876e-001
208000	-3.579436e+003	1.531038e+001	3.454086e-001
209000	-3.578782e+003	1.620808e+001	3.313379e-001
210000	-3.580713e+003	1.795130e+001	2.957719e-001
211000	-3.579938e+003	1.774080e+001	2.911205e-001
212000	-3.578265e+003	1.924284e+001	2.825202e-001
213000	-3.560374e+003	1.843249e+001	2.726910e-001
214000	-3.590802e+003	1.880243e+001	2.691620e-001
215000	-3.589716e+003	1.650915e+001	3.209007e-001
216000	-3.569477e+003	1.735451e+001	3.047433e-001
217000	-3.571694e+003	1.842251e+001	2.792038e-001
218000	-3.590049e+003	1.835046e+001	2.742388e-001
219000	-3.583441e+003	1.762202e+001	2.794733e-001
220000	-3.578227e+003	1.814982e+001	2.802449e-001
221000	-3.570789e+003	1.767115e+001	2.870007e-001
222000	-3.574545e+003	1.788479e+001	2.668615e-001
223000	-3.566224e+003	1.926719e+001	2.711118e-001
224000	-3.566818e+003	1.625489e+001	3.128915e-001
225000	-3.590246e+003	1.885826e+001	2.678115e-001
226000	-3.575823e+003	1.852483e+001	2.838595e-001
227000	-3.596010e+003	1.846910e+001	2.916370e-001
228000	-3.571311e+003	1.842521e+001	2.996321e-001
229000	-3.563592e+003	1.836359e+001	2.916324e-001
230000	-3.565718e+003	1.852833e+001	2.778645e-001
231000	-3.581870e+003	1.602400e+001	3.192658e-001
232000	-3.591192e+003	1.632669e+001	3.175744e-001
233000	-3.581567e+003	1.820324e+001	2.923899e-001
234000	-3.576080e+003	1.665712e+001	3.210742e-001
235000	-3.566636e+003	1.660693e+001	3.041431e-001
236000	-3.572670e+003	1.659697e+001	3.157923e-001
237000	-3.575153e+003	1.745284e+001	2.994344e-001
238000	-3.571956e+003	1.687931e+001	3.049467e-001
239000	-3.586354e+003	1.794848e+001	2.860085e-001
240000	-3.578484e+003	1.880206e+001	2.800836e-001
241000	-3.576578e+003	1.731610e+001	3.012829e-001
242000	-3.581090e+003	1.716516e+001	3.118328e-001
243000	-3.570856e+003	1.705884e+001	3.104181e-001
244000	-3.582903e+003	1.816408e+001	2.937112e-001
245000	-3.588075e+003	1.938671e+001	2.782832e-001
246000	-3.586952e+003	1.710516e+001	3.059167e-001
247000	-3.590924e+003	1.650558e+001	3.340279e-001
248000	-3.559405e+003	1.749934e+001	3.160896e-001
249000	-3.571272e+003	1.755294e+001	3.047104e-001
250000	-3.579363e+003	1.785266e+001	2.738383e-001
251000	-3.599920e+003	1.892947e+001	2.786719e-001
252000	-3.594959e+003	1.732143e+001	3.055432e-001
253000	-3.573330e+003	1.753797e+001	2.802918e-001
254000	-3.590532e+003	1.841211e+001	2.724781e-001
255000	-3.588800e+003	1.751997e+001	2.989607e-001
256000	-3.577053e+003	1.626122e+001	3.137041e-001
257000	-3.580400e+003	1.664682e+001	3.227082e-001
258000	-3.571994e+003	1.614174e+001	3.359641e-001
259000	-3.568835e+003	1.662185e+001	3.199727e-001
260000	-3.579304e+003	1.579961e+001	3.508122e-001
261000	-3.571877e+003	1.966982e+001	2.690860e-001
262000	-3.577898e+003	1.625871e+001	3.271534e-001
263000	-3.590197e+003	1.877373e+001	2.604376e-001
264000	-3.582427e+003	1.992815e+001	2.436972e-001
265000	-3.588899e+003	1.705322e+001	2.882213e-001
266000	-3.585924e+003	1.898780e+001	2.696713e-001
267000	-3.574121e+003	1.634347e+001	3.161646e-001
268000	-3.576819e+003	1.792972e+001	3.024613e-001
269000	-3.581835e+003	1.607408e+001	3.127971e-001
270000	-3.597114e+003	1.592121e+001	2.982338e-001
271000	-3.576930e+003	1.615286e+001	3.174861e-001
272000	-3.575603e+003	1.811214e+001	2.849974e-001
273000	-3.587905e+003	1.765078e+001	2.823620e-001
274000	-3.564061e+003	1.950376e+001	2.601049e-001
275000	-3.576374e+003	1.841352e+001	2.962031e-001
276000	-3.567485e+003	1.705707e+001	3.140767e-001
277000	-3.581217e+003	1.695521e+001	2.973842e-001
278000	-3.582197e+003	1.660130e+001	3.096600e-001
279000	-3.576460e+003	1.734172e+001	2.967006e-001
280000	-3.568416e+003	1.679401e+001	3.066561e-001
281000	-3.565223e+003	1.526010e+001	3.187372e-001
282000	-3.584413e+003	1.680002e+001	3.281867e-001
283000	-3.574041e+003	1.604548e+001	3.093689e-001
284000	-3.592327e+003	1.803205e+001	3.027232e-001
285000	-3.564126e+003	1.686962e+001	2.914878e-001
286000	-3.570784e+003	1.573257e+001	3.386527e-001
287000	-3.571055e+003	1.485196e+001	3.511164e-001
288000	-3.569502e+003	1.763399e+001	3.287384e-001
289000	-3.562054e+003	1.813437e+001	3.083381e-001
290000	-3.564469e+003	1.872238e+001	2.731007e-001
291000	-3.573369e+003	1.935129e+001	2.597727e-001
292000	-3.590283e+003	1.825584e+001	2.974079e-001
293000	-3.592322e+003	1.731916e+001	3.128317e-001
294000	-3.575160e+003	1.837906e+001	3.086951e-001
295000	-3.595344e+003	1.765408e+001	3.100197e-001
296000	-3.583019e+003	1.654234e+001	3.004425e-001
297000	-3.580873e+003	1.683732e+001	2.938025e-001
298000	-3.579049e+003	1.919559e+001	2.829060e-001
299000	-3.577099e+003	1.781555e+001	2.977961e-001
300000	-3.564535e+003	1.698163e+001	3.195916e-001
301000	-3.574803e+003	1.713536e+001	3.095256e-001
302000	-3.568102e+003	1.776525e+001	3.041584e-001
303000	-3.559207e+003	1.672335e+001	3.050183e-001
304000	-3.568930e+003	1.835961e+001	2.877743e-001
305000	-3.575301e+003	1.742210e+001	3.018088e-001
306000	-3.571095e+003	1.827724e+001	2.981890e-001
307000	-3.585928e+003	2.036578e+001	2.812632e-001
308000	-3.578462e+003	1.795518e+001	3.224803e-001
309000	-3.588506e+003	1.702623e+001	2.965038e-001
310000	-3.571514e+003	1.696415e+001	3.022244e-001
311000	-3.577112e+003	1.652563e+001	3.295352e-001
312000	-3.592293e+003	1.641034e+001	3.297727e-001
313000	-3.587175e+003	1.544793e+001	3.293396e-001
314000	-3.580976e+003	1.601597e+001	3.364894e-001
315000	-3.575347e+003	1.497115e+001	3.668884e-001
316000	-3.583004e+003	1.610288e+001	3.601877e-001
317000	-3.581764e+003	1.877259e+001	2.914219e-001
318000	-3.584948e+003	2.057121e+001	2.553624e-001
319000	-3.593430e+003	1.831593e+001	2.910817e-001
320000	-3.580276e+003	1.846575e+001	3.166058e-001
321000	-3.577408e+003	1.732982e+001	3.236361e-001
322000	-3.587779e+003	1.838648e+001	2.912236e-001
323000	-3.582828e+003	1.781314e+001	2.958234e-001
324000	-3.574970e+003	1.706297e+001	3.170780e-001
325000	-3.573021e+003	1.952000e+001	2.816162e-001
326000	-3.582863e+003	1.734906e+001	3.002885e-001
327000	-3.575365e+003	1.771813e+001	2.886121e-001
328000	-3.577144e+003	1.986544e+001	2.627843e-001
329000	-3.575710e+003	1.852827e+001	2.726019e-001
330000	-3.580433e+003	1.582726e+001	3.151062e-001
331000	-3.580060e+003	1.673193e+001	3.091393e-001
332000	-3.578743e+003	1.764940e+001	3.189701e-001
333000	-3.579958e+003	1.685129e+001	3.103444e-001
334000	-3.574438e+003	1.755031e+001	3.116447e-001
335000	-3.599468e+003	1.755698e+001	2.868774e-001
336000	-3.573526e+003	1.883685e+001	2.774001e-001
337000	-3.573370e+003	1.974823e+001	2.479242e-001
338000	-3.571703e+003	2.000520e+001	2.552783e-001
339000	-3.574818e+003	2.118728e+001	2.651656e-001
340000	-3.578585e+003	1.747961e+001	2.895905e-001
341000	-3.597000e+003	1.877807e+001	2.688771e-001
342000	-3.582449e+003	1.943649e+001	2.659473e-001
343000	-3.576943e+003	1.997533e+001	2.697158e-001
344000	-3.574122e+003	1.839921e+001	2.823671e-001
345000	-3.576785e+003	1.677776e+001	3.143021e-001
346000	-3.580858e+003	1.633291e+001	3.271632e-001
347000	-3.601340e+003	1.542576e+001	3.493343e-001
348000	-3.589361e+003	1.809929e+001	3.013525e-001
349000	-3.584918e+003	1.720169e+001	2.976621e-001
350000	-3.573649e+003	1.773716e+001	3.030907e-001
351000	-3.584831e+003	1.729762e+001	2.968101e-001
352000	-3.575171e+003	1.663417e+001	3.264705e-001
353000	-3.578068e+003	1.643013e+001	3.385892e-001
354000	-3.584194e+003	1.627662e+001	3.137196e-001
355000	-3.576609e+003	1.801856e+001	3.134202e-001
356000	-3.589493e+003	1.809151e+001	2.886012e-001
357000	-3.578936e+003	1.838745e+001	3.063231e-001
358000	-3.575596e+003	1.927549e+001	2.704914e-001
359000	-3.589001e+003	1.963821e+001	2.535532e-001
360000	-3.595004e+003	1.818563e+001	2.764650e-001
361000	-3.567970e+003	1.828419e+001	2.915058e-001
362000	-3.564451e+003	1.871674e+001	2.761197e-001
363000	-3.590792e+003	1.815063e+001	2.836863e-001
364000	-3.571130e+003	1.636352e+001	3.142306e-001
365000	-3.584721e+003	1.821841e+001	3.023273e-001
366000	-3.581490e+003	1.801339e+001	2.792088e-001
367000	-3.600891e+003	1.968499e+001	2.626676e-001
368000	-3.560781e+003	1.775217e+001	2.765220e-001
369000	-3.575132e+003	1.745288e+001	2.912739e-001
370000	-3.581129e+003	1.824582e+001	2.549787e-001
371000	-3.592997e+003	1.543043e+001	3.342457e-001
372000	-3.574840e+003	1.641259e+001	3.288326e-001
373000	-3.571846e+003	1.609696e+001	3.323098e-001
374000	-3.573873e+003	1.562699e+001	3.264400e-001
375000	-3.571787e+003	1.785136e+001	3.009949e-001
376000	-3.589881e+003	1.703339e+001	3.152685e-001
377000	-3.576718e+003	1.902407e+001	2.538563e-001
378000	-3.569050e+003	1.865305e+001	2.831892e-001
379000	-3.565227e+003	1.733421e+001	3.083580e-001
380000	-3.593780e+003	1.728489e+001	3.125379e-001
381000	-3.586082e+003	1.613384e+001	3.236506e-001
382000	-3.562722e+003	1.730521e+001	3.254043e-001
383000	-3.570673e+003	1.956184e+001	2.792104e-001
384000	-3.562868e+003	1.825110e+001	2.771071e-001
385000	-3.576414e+003	1.756757e+001	2.883528e-001
386000	-3.563362e+003	1.815282e+001	2.692288e-001
387000	-3.576118e+003	1.838917e+001	2.900778e-001
388000	-3.581404e+003	1.665600e+001	3.177280e-001
389000	-3.578442e+003	1.834055e+001	2.989240e-001
390000	-3.572492e+003	1.618257e+001	3.111612e-001
391000	-3.574524e+003	1.636525e+001	3.168444e-001
392000	-3.563787e+003	1.711141e+001	2.764755e-001
393000	-3.578794e+003	1.757910e+001	2.841831e-001
394000	-3.588877e+003	1.834405e+001	2.703559e-001
395000	-3.587147e+003	1.808783e+001	2.983165e-001
396000	-3.574250e+003	1.712597e+001	3.102153e-001
397000	-3.578818e+003	1.824378e+001	2.815768e-001
398000	-3.576273e+003	1.769066e+001	2.952919e-001
399000	-3.580491e+003	1.938030e+001	2.905468e-001
400000	-3.579054e+003	1.913429e+001	2.849288e-001
401000	-3.578859e+003	1.912416e+001	2.755570e-001
402000	-3.579329e+003	1.731026e+001	2.899723e-001
403000	-3.576592e+003	1.957307e+001	2.571590e-001
404000	-3.577940e+003	1.816596e+001	2.726871e-001
405000	-3.574075e+003	1.916137e+001	2.691361e-001
406000	-3.593114e+003	1.966092e+001	2.718626e-001
407000	-3.587221e+003	1.623412e+001	3.172773e-001
408000	-3.577257e+003	1.731063e+001	3.044881e-001
409000	-3.581605e+003	1.638661e+001	3.192250e-001
410000	-3.585730e+003	1.716028e+001	2.773348e-001
411000	-3.586958e+003	1.959141e+001	2.689787e-001
412000	-3.601511e+003	1.731362e+001	3.070896e-001
413000	-3.585336e+003	1.529168e+001	3.410757e-001
414000	-3.578025e+003	1.787440e+001	3.001144e-001
415000	-3.576247e+003	1.755550e+001	2.951265e-001
416000	-3.577548e+003	1.787054e+001	2.873843e-001
417000	-3.573850e+003	1.720508e+001	2.841042e-001
418000	-3.581315e+003	1.992212e+001	2.696953e-001
419000	-3.582954e+003	1.774815e+001	3.025029e-001
420000	-3.562423e+003	1.856986e+001	2.764430e-001
421000	-3.573329e+003	1.543312e+001	3.450662e-001
422000	-3.576237e+003	1.625825e+001	3.253154e-001
423000	-3.584766e+003	1.603088e+001	3.015521e-001
424000	-3.587751e+003	1.710046e+001	3.152664e-001
425000	-3.583396e+003	1.702909e+001	3.055135e-001
426000	-3.583153e+003	1.584223e+001	3.217362e-001
427000	-3.570528e+003	1.621571e+001	3.282984e-001
428000	-3.575878e+003	1.739202e+001	2.870784e-001
429000	-3.573118e+003	1.778081e+001	2.906393e-001
430000	-3.566351e+003	1.608663e+001	3.187659e-001
431000	-3.574854e+003	2.026400e+001	2.764201e-001
432000	-3.563388e+003	1.851376e+001	2.860239e-001
433000	-3.565987e+003	1.799991e+001	2.736668e-001
434000	-3.583783e+003	1.820945e+001	2.743090e-001
435000	-3.586055e+003	1.640899e+001	3.170202e-001
436000	-3.580438e+003	1.653947e+001	2.999680e-001
437000	-3.578662e+003	1.781549e+001	2.849691e-001
438000	-3.591271e+003	1.738324e+001	3.085945e-001
439000	-3.566240e+003	1.738141e+001	3.151331e-001
440000	-3.558064e+003	1.831313e+001	2.898456e-001
441000	-3.555002e+003	1.866991e+001	2.919128e-001
442000	-3.573379e+003	1.770863e+001	3.043536e-001
443000	-3.568944e+003	1.780455e+001	3.030603e-001
444000	-3.584557e+003	1.742496e+001	2.966749e-001
445000	-3.582193e+003	1.714900e+001	2.987438e-001
446000	-3.576051e+003	1.670878e+001	3.243344e-001
447000	-3.587710e+003	1.600341e+001	3.173975e-001
448000	-3.568592e+003	1.817946e+001	2.942061e-001
449000	-3.574719e+003	1.660327e+001	3.105285e-001
450000	-3.575414e+003	1.798995e+001	2.948236e-001
451000	-3.577951e+003	1.837641e+001	2.751384e-001
452000	-3.572850e+003	1.801759e+001	2.770482e-001
453000	-3.585064e+003	1.851453e+001	2.952658e-001
454000	-3.573806e+003	1.643739e+001	2.968234e-001
455000	-3.590083e+003	1.963040e+001	2.630224e-001
456000	-3.570716e+003	1.814980e+001	2.906761e-001
457000	-3.565719e+003	1.753343e+001	2.957496e-001
458000	-3.586445e+003	1.875538e+001	2.763659e-001
459000	-3.586679e+003	1.799796e+001	3.005012e-001
460000	-3.565231e+003	1.729125e+001	2.987781e-001
461000	-3.569778e+003	1.746461e+001	2.857185e-001
462000	-3.563404e+003	1.764351e+001	3.042728e-001
463000	-3.559731e+003	1.758114e+001	2.961776e-001
464000	-3.569318e+003	1.804387e+001	3.108099e-001
465000	-3.570038e+003	1.784019e+001	2.793272e-001
466000	-3.568692e+003	2.043359e+001	2.439235e-001
467000	-3.577202e+003	1.926550e+001	2.533651e-001
468000	-3.585840e+003	1.563561e+001	3.186542e-001
469000	-3.572406e+003	1.643392e+001	3.138226e-001
470000	-3.573645e+003	1.739431e+001	3.050425e-001
471000	-3.562399e+003	1.696412e+001	3.086478e-001
472000	-3.570896e+003	1.636576e+001	3.433426e-001
473000	-3.581190e+003	1.696484e+001	3.145245e-001
474000	-3.585452e+003	1.497456e+001	3.555569e-001
475000	-3.595922e+003	1.585062e+001	3.025436e-001
476000	-3.589645e+003	1.789213e+001	2.822803e-001
477000	-3.595941e+003	1.754281e+001	2.915379e-001
478000	-3.589068e+003	1.812726e+001	2.778173e-001
479000	-3.583126e+003	1.812040e+001	2.634679e-001
480000	-3.576259e+003	1.877735e+001	2.700929e-001
481000	-3.577579e+003	1.793244e+001	2.770579e-001
482000	-3.569712e+003	1.785256e+001	2.854343e-001
483000	-3.579605e+003	1.734211e+001	3.036445e-001
484000	-3.583935e+003	1.802447e+001	2.907005e-001
485000	-3.562969e+003	1.813983e+001	2.588944e-001
486000	-3.585733e+003	2.138719e+001	2.365444e-001
487000	-3.575594e+003	1.777186e+001	2.960555e-001
488000	-3.564748e+003	1.814453e+001	2.920764e-001
489000	-3.573459e+003	1.771588e+001	2.770965e-001
490000	-3.570992e+003	1.891789e+001	2.561181e-001
491000	-3.567622e+003	1.630753e+001	3.370406e-001
492000	-3.575507e+003	1.579102e+001	3.280398e-001
493000	-3.577617e+003	1.731474e+001	2.991140e-001
494000	-3.582502e+003	1.710289e+001	3.018845e-001
495000	-3.573629e+003	1.803417e+001	2.702117e-001
496000	-3.565015e+003	1.687547e+001	2.852936e-001
497000	-3.590943e+003	1.909223e+001	2.972662e-001
498000	-3.599880e+003	1.820910e+001	2.827892e-001
499000	-3.574750e+003	1.990566e+001	2.582491e-001
500000	-3.573086e+003	1.867824e+001	2.703825e-001
501000	-3.588203e+003	1.797687e+001	2.847293e-001
502000	-3.586364e+003	1.830079e+001	2.942245e-001
503000	-3.590324e+003	1.767182e+001	2.915691e-001
504000	-3.580008e+003	1.854145e+001	3.007957e-001
505000	-3.586640e+003	1.576569e+001	3.221592e-001
506000	-3.574568e+003	1.759389e+001	2.819038e-001
507000	-3.588672e+003	1.673549e+001	3.296363e-001
508000	-3.586403e+003	1.680347e+001	3.124110e-001
509000	-3.593043e+003	1.640367e+001	3.125383e-001
510000	-3.576286e+003	1.594042e+001	3.144316e-001
511000	-3.572591e+003	1.774939e+001	3.261703e-001
512000	-3.558348e+003	1.748872e+001	3.092561e-001
513000	-3.569121e+003	1.767354e+001	2.861721e-001
514000	-3.587636e+003	1.969593e+001	2.682364e-001
515000	-3.582307e+003	1.734795e+001	2.870985e-001
516000	-3.579986e+003	1.746549e+001	2.973202e-001
517000	-3.570639e+003	1.910640e+001	2.600303e-001
518000	-3.603509e+003	1.878748e+001	2.916427e-001
519000	-3.563296e+003	1.709165e+001	3.161128e-001
520000	-3.569769e+003	1.646139e+001	3.208253e-001
521000	-3.589776e+003	1.585453e+001	3.232053e-001
522000	-3.583070e+003	1.786781e+001	3.084154e-001
523000	-3.570205e+003	1.900710e+001	2.676324e-001
524000	-3.571085e+003	1.967504e+001	2.654906e-001
525000	-3.571315e+003	1.825659e+001	2.987482e-001
526000	-3.572702e+003	1.790449e+001	2.523815e-001
527000	-3.579372e+003	1.877904e+001	2.808783e-001
528000	-3.573100e+003	1.555380e+001	3.400369e-001
529000	-3.579267e+003	1.722992e+001	2.855936e-001
530000	-3.576026e+003	1.926680e+001	2.593917e-001
531000	-3.596146e+003	1.859870e+001	2.945533e-001
532000	-3.589456e+003	1.833022e+001	2.982287e-001
533000	-3.589097e+003	1.716580e+001	3.163520e-001
534000	-3.584219e+003	1.614876e+001	3.269417e-001
535000	-3.589722e+003	1.737914e+001	2.990522e-001
536000	-3.583250e+003	1.510238e+001	3.419906e-001
537000	-3.581313e+003	1.657697e+001	3.323114e-001
538000	-3.576305e+003	1.639027e+001	3.263422e-001
539000	-3.600085e+003	1.729108e+001	3.183171e-001
540000	-3.600871e+003	1.522059e+001	3.418011e-001
541000	-3.556788e+003	1.792398e+001	3.097277e-001
542000	-3.577475e+003	1.724320e+001	2.856569e-001
543000	-3.572943e+003	1.705243e+001	3.250628e-001
544000	-3.550891e+003	1.555833e+001	3.435260e-001
545000	-3.563529e+003	1.770940e+001	2.882579e-001
546000	-3.566666e+003	1.889586e+001	2.663659e-001
547000	-3.583386e+003	1.929636e+001	2.636408e-001
548000	-3.580169e+003	1.691008e+001	3.058780e-001
549000	-3.577338e+003	1.836869e+001	2.678384e-001
550000	-3.576815e+003	1.767774e+001	2.897706e-001
551000	-3.566412e+003	1.747124e+001	3.089973e-001
552000	-3.565111e+003	1.810420e+001	3.022397e-001
553000	-3.581725e+003	1.837559e+001	3.025793e-001
554000	-3.576362e+003	1.883965e+001	2.934614e-001
555000	-3.575295e+003	1.789605e+001	2.863366e-001
556000	-3.584031e+003	1.701878e+001	3.143020e-001
557000	-3.574031e+003	1.871644e+001	2.786098e-001
558000	-3.579637e+003	1.757751e+001	2.935085e-001
559000	-3.591899e+003	1.591358e+001	3.401791e-001
560000	-3.573971e+003	1.589305e+001	3.268653e-001
561000	-3.572978e+003	1.670956e+001	3.103428e-001
562000	-3.591844e+003	1.796249e+001	2.868661e-001
563000	-3.579431e+003	1.906511e+001	2.776646e-001
564000	-3.577700e+003	1.673113e+001	3.148189e-001
565000	-3.572397e+003	1.719386e+001	3.229539e-001
566000	-3.572581e+003	1.644932e+001	3.074623e-001
567000	-3.588226e+003	1.696335e+001	3.176548e-001
568000	-3.576119e+003	1.556560e+001	3.483876e-001
569000	-3.568758e+003	1.658478e+001	3.213103e-001
570000	-3.580188e+003	1.828099e+001	2.792654e-001
571000	-3.572526e+003	1.664568e+001	3.190474e-001
572000	-3.580617e+003	1.546712e+001	3.335038e-001
573000	-3.573159e+003	1.881271e+001	2.790656e-001
574000	-3.567204e+003	1.659002e+001	2.931398e-001
575000	-3.567680e+003	1.810685e+001	2.970810e-001
576000	-3.565941e+003	1.911913e+001	2.633010e-001
577000	-3.583494e+003	1.726536e+001	2.791851e-001
578000	-3.572711e+003	1.863200e+001	2.687499e-001
579000	-3.578891e+003	1.748313e+001	2.933063e-001
580000	-3.594956e+003	1.761849e+001	2.917619e-001
581000	-3.569890e+003	1.788549e+001	2.800838e-001
582000	-3.576181e+003	1.890544e+001	2.638834e-001
583000	-3.574365e+003	1.811799e+001	3.010376e-001
584000	-3.581345e+003	1.699235e+001	2.921203e-001
585000	-3.575490e+003	1.802590e+001	3.077828e-001
586000	-3.577444e+003	1.706308e+001	3.109968e-001
587000	-3.578977e+003	1.752035e+001	3.060234e-001
588000	-3.582919e+003	1.649795e+001	3.065420e-001
589000	-3.578855e+003	1.553666e+001	3.326205e-001
590000	-3.570002e+003	1.845518e+001	2.981149e-001
591000	-3.569018e+003	2.093951e+001	2.464164e-001
592000	-3.576851e+003	1.791026e+001	3.238714e-001
593000	-3.602790e+003	1.617634e+001	3.242230e-001
594000	-3.573510e+003	1.764121e+001	2.963483e-001
595000	-3.580827e+003	1.622200e+001	3.493119e-001
596000	-3.575673e+003	1.794579e+001	2.958092e-001
597000	-3.572677e+003	1.784269e+001	2.694049e-001
598000	-3.578770e+003	1.752884e+001	2.906302e-001
599000	-3.581187e+003	1.862206e+001	3.065119e-001
600000	-3.581268e+003	1.635337e+001	3.104450e-001
601000	-3.578635e+003	1.720936e+001	3.281063e-001
602000	-3.570405e+003	1.655443e+001	3.253982e-001
603000	-3.575876e+003	1.719785e+001	3.009378e-001
604000	-3.573095e+003	1.726919e+001	2.907436e-001
605000	-3.568771e+003	1.828978e+001	2.629500e-001
606000	-3.576358e+003	1.898153e+001	2.830803e-001
607000	-3.583936e+003	1.874158e+001	2.565872e-001
608000	-3.580570e+003	1.801026e+001	2.885913e-001
609000	-3.581786e+003	1.865408e+001	2.691322e-001
610000	-3.570895e+003	1.663193e+001	3.253456e-001
611000	-3.575172e+003	1.834100e+001	2.892204e-001
612000	-3.571293e+003	1.486190e+001	3.328001e-001
613000	-3.578841e+003	1.606968e+001	3.598611e-001
614000	-3.590370e+003	1.676182e+001	3.164411e-001
615000	-3.555264e+003	1.566902e+001	3.506253e-001
616000	-3.585522e+003	1.772367e+001	2.939566e-001
617000	-3.576686e+003	1.718650e+001	3.083944e-001
618000	-3.573394e+003	1.559001e+001	3.275352e-001
619000	-3.592854e+003	1.625731e+001	3.445302e-001
620000	-3.590892e+003	1.598562e+001	3.281166e-001
621000	-3.581894e+003	1.697000e+001	2.980777e-001
622000	-3.584694e+003	1.623661e+001	3.368911e-001
623000	-3.568648e+003	1.658205e+001	2.925908e-001
624000	-3.562809e+003	1.718440e+001	3.161803e-001
625000	-3.569062e+003	1.887467e+001	2.815897e-001
626000	-3.584871e+003	1.870106e+001	2.789844e-001
627000	-3.574926e+003	1.777467e+001	3.053365e-001
628000	-3.579305e+003	1.646379e+001	3.029532e-001
629000	-3.574731e+003	1.727089e+001	2.986351e-001
630000	-3.582891e+003	1.899339e+001	2.747135e-001
631000	-3.593203e+003	1.838766e+001	2.707897e-001
632000	-3.579146e+003	1.786396e+001	2.932974e-001
633000	-3.578805e+003	1.896549e+001	2.723639e-001
634000	-3.572030e+003	1.896073e+001	2.971852e-001
635000	-3.587209e+003	2.137921e+001	2.478647e-001
636000	-3.569407e+003	1.952985e+001	2.557921e-001
637000	-3.576985e+003	1.885841e+001	2.667707e-001
638000	-3.580487e+003	1.829744e+001	2.795968e-001
639000	-3.577698e+003	1.716976e+001	2.932393e-001
640000	-3.599005e+003	1.549609e+001	3.378408e-001
641000	-3.582480e+003	1.830114e+001	2.872243e-001
642000	-3.594285e+003	1.731511e+001	3.035325e-001
643000	-3.584212e+003	1.901272e+001	2.662232e-001
644000	-3.585525e+003	1.805667e+001	2.982098e-001
645000	-3.569484e+003	1.812357e+001	2.956750e-001
646000	-3.589369e+003	1.690410e+001	3.350486e-001
647000	-3.573207e+003	1.790851e+001	2.803654e-001
648000	-3.593918e+003	1.872517e+001	2.815840e-001
649000	-3.577340e+003	1.602650e+001	3.179902e-001
650000	-3.569966e+003	1.712517e+001	2.943412e-001
651000	-3.573634e+003	1.487392e+001	3.546751e-001
652000	-3.585980e+003	1.755132e+001	3.012494e-001
653000	-3.577642e+003	1.807354e+001	2.680071e-001
654000	-3.582590e+003	1.709104e+001	3.202765e-001
655000	-3.559767e+003	1.731020e+001	2.928605e-001
656000	-3.560764e+003	1.854775e+001	2.800595e-001
657000	-3.581239e+003	1.600640e+001	3.564961e-001
658000	-3.584459e+003	1.954825e+001	2.612171e-001
659000	-3.570118e+003	1.669477e+001	3.028571e-001
660000	-3.574767e+003	1.628206e+001	3.185334e-001
661000	-3.570787e+003	1.748406e+001	3.127115e-001
662000	-3.574484e+003	1.783063e+001	2.688823e-001
663000	-3.575386e+003	1.765015e+001	2.774977e-001
664000	-3.584389e+003	1.904858e+001	2.688772e-001
665000	-3.581261e+003	1.977738e+001	2.352782e-001
666000	-3.581426e+003	1.707813e+001	3.034225e-001
667000	-3.561731e+003	1.585945e+001	2.974362e-001
668000	-3.572569e+003	1.601098e+001	3.187786e-001
669000	-3.571189e+003	1.797532e+001	2.868155e-001
670000	-3.577460e+003	1.869192e+001	2.755310e-001
671000	-3.582021e+003	2.062257e+001	2.545023e-001
672000	-3.595867e+003	1.882307e+001	2.662676e-001
673000	-3.578307e+003	1.776061e+001	3.056990e-001
674000	-3.577676e+003	1.582526e+001	3.139237e-001
675000	-3.594231e+003	1.727134e+001	2.944455e-001
676000	-3.582239e+003	1.657260e+001	3.266602e-001
677000	-3.567986e+003	1.443482e+001	3.704589e-001
678000	-3.569211e+003	1.922841e+001	2.758000e-001
679000	-3.575072e+003	1.669616e+001	3.160257e-001
680000	-3.596766e+003	1.609507e+001	3.285621e-001
681000	-3.575688e+003	1.704209e+001	3.247972e-001
682000	-3.580070e+003	1.704564e+001	2.954681e-001
683000	-3.574674e+003	1.663955e+001	3.125165e-001
684000	-3.572939e+003	1.786363e+001	2.987867e-001
685000	-3.577236e+003	1.826729e+001	2.891588e-001
686000	-3.587835e+003	1.821201e+001	2.660466e-001
687000	-3.568585e+003	1.787549e+001	3.090374e-001
688000	-3.574867e+003	1.801240e+001	2.931342e-001
689000	-3.600138e+003	1.861918e+001	2.987013e-001
690000	-3.576219e+003	1.841303e+001	2.719356e-001
691000	-3.583715e+003	1.854171e+001	3.051127e-001
692000	-3.571586e+003	1.767712e+001	3.133689e-001
693000	-3.567754e+003	1.860583e+001	2.903582e-001
694000	-3.584090e+003	1.784323e+001	2.849170e-001
695000	-3.582332e+003	1.746620e+001	2.964396e-001
696000	-3.586991e+003	1.753541e+001	3.076678e-001
697000	-3.577914e+003	1.614877e+001	3.194869e-001
698000	-3.582221e+003	1.648318e+001	3.369347e-001
699000	-3.568129e+003	1.535919e+001	3.427123e-001
700000	-3.569788e+003	1.551063e+001	3.190297e-001
701000	-3.600813e+003	1.606107e+001	3.452745e-001
702000	-3.577388e+003	1.791335e+001	3.031335e-001
703000	-3.573378e+003	1.624115e+001	3.177924e-001
704000	-3.583992e+003	1.639061e+001	3.227543e-001
705000	-3.585054e+003	1.603416e+001	3.177796e-001
706000	-3.568625e+003	1.514866e+001	3.520703e-001
707000	-3.558997e+003	1.798013e+001	2.818551e-001
708000	-3.564113e+003	1.957209e+001	2.779632e-001
709000	-3.578064e+003	1.698082e+001	3.001597e-001
710000	-3.574823e+003	1.718952e+001	2.773575e-001
711000	-3.578654e+003	1.838938e+001	2.797931e-001
712000	-3.574996e+003	1.852356e+001	2.992706e-001
713000	-3.563054e+003	1.885168e+001	2.789035e-001
714000	-3.587435e+003	1.883397e+001	2.819847e-001
715000	-3.574109e+003	1.725156e+001	3.001928e-001
716000	-3.568472e+003	1.605542e+001	3.253821e-001
717000	-3.577226e+003	1.560323e+001	3.533846e-001
718000	-3.580513e+003	1.673041e+001	3.263551e-001
719000	-3.558102e+003	1.607657e+001	3.364597e-001
720000	-3.571453e+003	1.619360e+001	3.422801e-001
721000	-3.585195e+003	1.840724e+001	3.097371e-001
722000	-3.576200e+003	1.708196e+001	3.034299e-001
723000	-3.574641e+003	1.611797e+001	3.233491e-001
724000	-3.585226e+003	1.501333e+001	3.412868e-001
725000	-3.586789e+003	1.903406e+001	2.731931e-001
726000	-3.581319e+003	1.722438e+001	3.308359e-001
727000	-3.571066e+003	1.563121e+001	3.501794e-001
728000	-3.583384e+003	1.737677e+001	3.210327e-001
729000	-3.564331e+003	2.084922e+001	2.487750e-001
730000	-3.582009e+003	1.590381e+001	3.503335e-001
731000	-3.571760e+003	1.950649e+001	2.682310e-001
732000	-3.576224e+003	1.734503e+001	2.986941e-001
733000	-3.591028e+003	1.953018e+001	2.647480e-001
734000	-3.583261e+003	1.630596e+001	3.023727e-001
735000	-3.573894e+003	1.986899e+001	2.673082e-001
736000	-3.575071e+003	1.872691e+001	2.760324e-001
737000	-3.585014e+003	1.820656e+001	2.947942e-001
738000	-3.584108e+003	1.759650e+001	3.058546e-001
739000	-3.583606e+003	1.681004e+001	3.124925e-001
740000	-3.563969e+003	1.897331e+001	2.855412e-001
741000	-3.568919e+003	1.762545e+001	3.062733e-001
742000	-3.574973e+003	1.872128e+001	2.904737e-001
743000	-3.582218e+003	1.922789e+001	2.823413e-001
744000	-3.585459e+003	1.913245e+001	2.754308e-001
745000	-3.578726e+003	1.704564e+001	2.972713e-001
746000	-3.596436e+003	1.720869e+001	3.298897e-001
747000	-3.579428e+003	1.707066e+001	3.223823e-001
748000	-3.574452e+003	1.764584e+001	3.062271e-001
749000	-3.582950e+003	1.832670e+001	2.922055e-001
750000	-3.577765e+003	1.720779e+001	3.065756e-001
751000	-3.573783e+003	1.748721e+001	2.891301e-001
752000	-3.582079e+003	1.881446e+001	2.797724e-001
753000	-3.583637e+003	1.763130e+001	3.155866e-001
754000	-3.584531e+003	1.784788e+001	3.022715e-001
755000	-3.596880e+003	1.731051e+001	3.014206e-001
756000	-3.559661e+003	1.651539e+001	3.323002e-001
757000	-3.566746e+003	1.645625e+001	3.341046e-001
758000	-3.566104e+003	1.746062e+001	3.224983e-001
759000	-3.569882e+003	1.586168e+001	3.224983e-001
760000	-3.570570e+003	1.714873e+001	3.150040e-001
761000	-3.574808e+003	1.823589e+001	2.851792e-001
762000	-3.572283e+003	1.663059e+001	3.108004e-001
763000	-3.580749e+003	1.667959e+001	3.119130e-001
764000	-3.571882e+003	1.753297e+001	2.968814e-001
765000	-3.571763e+003	1.690399e+001	2.973708e-001
766000	-3.580808e+003	1.900134e+001	2.646631e-001
767000	-3.574568e+003	1.850482e+001	2.916272e-001
768000	-3.570119e+003	1.930978e+001	2.797724e-001
769000	-3.573867e+003	1.712723e+001	3.096915e-001
770000	-3.571653e+003	1.820341e+001	2.804089e-001
771000	-3.576884e+003	1.916652e+001	2.666149e-001
772000	-3.575836e+003	1.692860e+001	2.875348e-001
773000	-3.559789e+003	1.852901e+001	2.698006e-001
774000	-3.553630e+003	1.884441e+001	2.886288e-001
775000	-3.553677e+003	1.873019e+001	2.748592e-001
776000	-3.558301e+003	1.709702e+001	2.973098e-001
777000	-3.582889e+003	1.901910e+001	2.742668e-001
778000	-3.605118e+003	1.746313e+001	2.932158e-001
779000	-3.576087e+003	1.928759e+001	2.850615e-001
780000	-3.580840e+003	1.688884e+001	2.930612e-001
781000	-3.570038e+003	1.913521e+001	2.792962e-001
782000	-3.576792e+003	1.685636e+001	3.285106e-001
783000	-3.582419e+003	1.544188e+001	3.305245e-001
784000	-3.589860e+003	1.872766e+001	2.959418e-001
785000	-3.609272e+003	1.701978e+001	3.208510e-001
786000	-3.602318e+003	1.684801e+001	3.275325e-001
787000	-3.597320e+003	1.882631e+001	2.918566e-001
788000	-3.581283e+003	1.511813e+001	3.391071e-001
789000	-3.586121e+003	1.679954e+001	3.016242e-001
790000	-3.571972e+003	1.962552e+001	2.775893e-001
791000	-3.581614e+003	1.870273e+001	2.798794e-001
792000	-3.596105e+003	1.655607e+001	3.061426e-001
793000	-3.571213e+003	1.746993e+001	2.810459e-001
794000	-3.590103e+003	1.756621e+001	2.891178e-001
795000	-3.579313e+003	2.101648e+001	2.484921e-001
796000	-3.595827e+003	1.874563e+001	2.653464e-001
797000	-3.575786e+003	1.726114e+001	2.946518e-001
798000	-3.575448e+003	1.824870e+001	2.827279e-001
799000	-3.578010e+003	1.651025e+001	3.162672e-001
800000	-3.565374e+003	1.561114e+001	3.511120e-001
801000	-3.582230e+003	1.735541e+001	2.976117e-001
802000	-3.595051e+003	1.755050e+001	3.304461e-001
803000	-3.603499e+003	1.815989e+001	3.011666e-001
804000	-3.591700e+003	1.723054e+001	2.779718e-001
805000	-3.590828e+003	1.928708e+001	2.683474e-001
806000	-3.577146e+003	1.777251e+001	2.879091e-001
807000	-3.580115e+003	1.733890e+001	2.859962e-001
808000	-3.565895e+003	2.075761e+001	2.678224e-001
809000	-3.581472e+003	1.739750e+001	2.937141e-001
810000	-3.570144e+003	1.890366e+001	2.690064e-001
811000	-3.591168e+003	1.792803e+001	2.944579e-001
812000	-3.576580e+003	1.591385e+001	3.107387e-001
813000	-3.593841e+003	1.617914e+001	3.304882e-001
814000	-3.579637e+003	1.789317e+001	3.123723e-001
815000	-3.590419e+003	1.837623e+001	2.687035e-001
816000	-3.578948e+003	1.730093e+001	2.998541e-001
817000	-3.585047e+003	1.723016e+001	3.140889e-001
818000	-3.597321e+003	1.705918e+001	3.198095e-001
819000	-3.589556e+003	1.755714e+001	3.218044e-001
820000	-3.579550e+003	1.765401e+001	2.944271e-001
821000	-3.582692e+003	1.899075e+001	2.825443e-001
822000	-3.571266e+003	1.645408e+001	3.119395e-001
823000	-3.576194e+003	1.855142e+001	2.716921e-001
824000	-3.578247e+003	1.966994e+001	2.574388e-001
825000	-3.569839e+003	1.838841e+001	2.982242e-001
826000	-3.587410e+003	2.008019e+001	2.755334e-001
827000	-3.576203e+003	1.907419e+001	2.966440e-001
828000	-3.559242e+003	1.789837e+001	2.828954e-001
829000	-3.564826e+003	1.925957e+001	2.762027e-001
830000	-3.573534e+003	1.698420e+001	2.847731e-001
831000	-3.588056e+003	1.762102e+001	3.020691e-001
832000	-3.572690e+003	1.682873e+001	3.046671e-001
833000	-3.578999e+003	1.593935e+001	3.529185e-001
834000	-3.586258e+003	1.599786e+001	3.502625e-001
835000	-3.593061e+003	1.730876e+001	3.126766e-001
836000	-3.585985e+003	1.839513e+001	2.785934e-001
837000	-3.588931e+003	1.661824e+001	3.097917e-001
838000	-3.574997e+003	1.605023e+001	3.135450e-001
839000	-3.582000e+003	1.904192e+001	2.880915e-001
840000	-3.591054e+003	1.630519e+001	3.166654e-001
841000	-3.590494e+003	1.816384e+001	2.646765e-001
842000	-3.588003e+003	1.533006e+001	3.524873e-001
843000	-3.576019e+003	1.435741e+001	3.552943e-001
844000	-3.580163e+003	1.606221e+001	3.377152e-001
845000	-3.578951e+003	1.697263e+001	2.992003e-001
846000	-3.572425e+003	1.639390e+001	3.214920e-001
847000	-3.589989e+003	1.639552e+001	3.342803e-001
848000	-3.584396e+003	1.388606e+001	3.791243e-001
849000	-3.580324e+003	1.470564e+001	3.556549e-001
850000	-3.582053e+003	1.564178e+001	3.536869e-001
851000	-3.580200e+003	1.713925e+001	3.092100e-001
852000	-3.575404e+003	1.918296e+001	2.819035e-001
853000	-3.592978e+003	1.668717e+001	3.404368e-001
854000	-3.593105e+003	1.858724e+001	2.933540e-001
855000	-3.599998e+003	2.028726e+001	2.638969e-001
856000	-3.586036e+003	1.679075e+001	3.244826e-001
857000	-3.570878e+003	1.900276e+001	2.663837e-001
858000	-3.578317e+003	1.718782e+001	2.805666e-001
859000	-3.582032e+003	1.661056e+001	3.009547e-001
860000	-3.571748e+003	1.901496e+001	2.612154e-001
861000	-3.581937e+003	1.670688e+001	3.038649e-001
862000	-3.576773e+003	1.782275e+001	2.762950e-001
863000	-3.569957e+003	1.674064e+001	2.858958e-001
864000	-3.571110e+003	1.795258e+001	2.888464e-001
865000	-3.574703e+003	1.613329e+001	3.098062e-001
866000	-3.584778e+003	1.636536e+001	3.219081e-001
867000	-3.576822e+003	1.849086e+001	3.100192e-001
868000	-3.577936e+003	1.816398e+001	2.946308e-001
869000	-3.586082e+003	1.778439e+001	2.931859e-001
870000	-3.597523e+003	1.714596e+001	2.842892e-001
871000	-3.585326e+003	1.845415e+001	2.865728e-001
872000	-3.572941e+003	1.881329e+001	2.748469e-001
873000	-3.572457e+003	1.877725e+001	2.734778e-001
874000	-3.574455e+003	1.861220e+001	2.856960e-001
875000	-3.583242e+003	1.957079e+001	2.844018e-001
876000	-3.574598e+003	1.805567e+001	2.706555e-001
877000	-3.596751e+003	1.938461e+001	2.609934e-001
878000	-3.574553e+003	1.907345e+001	2.742001e-001
879000	-3.570886e+003	1.765207e+001	2.998814e-001
880000	-3.574678e+003	1.674485e+001	3.107128e-001
881000	-3.572363e+003	1.744068e+001	2.860271e-001
882000	-3.577737e+003	1.724924e+001	3.166052e-001
883000	-3.574880e+003	1.711694e+001	3.149698e-001
884000	-3.576048e+003	1.750982e+001	3.086198e-001
885000	-3.577660e+003	1.548475e+001	3.362566e-001
886000	-3.578644e+003	1.633890e+001	3.287467e-001
887000	-3.588009e+003	1.656646e+001	3.329072e-001
888000	-3.588449e+003	1.773949e+001	2.900086e-001
889000	-3.566358e+003	1.873150e+001	2.677255e-001
890000	-3.576138e+003	1.827447e+001	2.716989e-001
891000	-3.584408e+003	1.750065e+001	3.079647e-001
892000	-3.578152e+003	1.843333e+001	2.988940e-001
893000	-3.582080e+003	1.711185e+001	2.867121e-001
894000	-3.578787e+003	1.554369e+001	3.402010e-001
895000	-3.588534e+003	1.729760e+001	3.028418e-001
896000	-3.570435e+003	1.730232e+001	3.140982e-001
897000	-3.585695e+003	1.760019e+001	2.917497e-001
898000	-3.565764e+003	1.678800e+001	2.825738e-001
899000	-3.578749e+003	1.630003e+001	3.059867e-001
900000	-3.572543e+003	1.729548e+001	2.842244e-001
901000	-3.566354e+003	1.767055e+001	2.963678e-001
902000	-3.570321e+003	1.807406e+001	3.050074e-001
903000	-3.577483e+003	1.887642e+001	2.789216e-001
904000	-3.577389e+003	1.933021e+001	2.532593e-001
905000	-3.585672e+003	2.015442e+001	2.603799e-001
906000	-3.572346e+003	1.658213e+001	3.062103e-001
907000	-3.573491e+003	1.951562e+001	2.690258e-001
908000	-3.582190e+003	1.749884e+001	3.145246e-001
909000	-3.573550e+003	1.942436e+001	2.505621e-001
910000	-3.584942e+003	1.689912e+001	3.132833e-001
911000	-3.588017e+003	1.655005e+001	3.371818e-001
912000	-3.573098e+003	1.772696e+001	3.068730e-001
913000	-3.571065e+003	1.716590e+001	3.191685e-001
914000	-3.567092e+003	1.634542e+001	3.054477e-001
915000	-3.581592e+003	1.678750e+001	3.283839e-001
916000	-3.583530e+003	1.715509e+001	2.973518e-001
917000	-3.580591e+003	1.602646e+001	3.194452e-001
918000	-3.585333e+003	1.684450e+001	3.361465e-001
919000	-3.578274e+003	1.712184e+001	3.082838e-001
920000	-3.578734e+003	1.641951e+001	3.347666e-001
921000	-3.571631e+003	1.627458e+001	3.371705e-001
922000	-3.575098e+003	1.789720e+001	3.131776e-001
923000	-3.582619e+003	1.934044e+001	2.735938e-001
924000	-3.570966e+003	2.022789e+001	2.727949e-001
925000	-3.554374e+003	2.003837e+001	2.661192e-001
926000	-3.582919e+003	1.841569e+001	2.611451e-001
927000	-3.577288e+003	1.520681e+001	3.301661e-001
928000	-3.563975e+003	2.023078e+001	2.419013e-001
929000	-3.577908e+003	1.744086e+001	2.862363e-001
930000	-3.585692e+003	1.864592e+001	2.777396e-001
931000	-3.579349e+003	1.563106e+001	3.536587e-001
932000	-3.585115e+003	1.652297e+001	3.242438e-001
933000	-3.571899e+003	1.755458e+001	3.169504e-001
934000	-3.575238e+003	1.829172e+001	2.918744e-001
935000	-3.574221e+003	1.930951e+001	2.676721e-001
936000	-3.584526e+003	1.887681e+001	2.754947e-001
937000	-3.585963e+003	1.671942e+001	2.995508e-001
938000	-3.573253e+003	1.879846e+001	2.657954e-001
939000	-3.568415e+003	1.878480e+001	2.676211e-001
940000	-3.572859e+003	1.736067e+001	2.940987e-001
941000	-3.589593e+003	1.660530e+001	2.900526e-001
942000	-3.597481e+003	1.695394e+001	2.829349e-001
943000	-3.591961e+003	1.777788e+001	3.029920e-001
944000	-3.587123e+003	1.647787e+001	3.264171e-001
945000	-3.590622e+003	1.790202e+001	2.951592e-001
946000	-3.585542e+003	1.599883e+001	3.188751e-001
947000	-3.582262e+003	1.711075e+001	3.090143e-001
948000	-3.573363e+003	1.754116e+001	3.072991e-001
949000	-3.582710e+003	1.871756e+001	2.674463e-001
950000	-3.572505e+003	1.712385e+001	3.365156e-001
951000	-3.579838e+003	1.548220e+001	3.296376e-001
952000	-3.598549e+003	1.584895e+001	3.491581e-001
953000	-3.573501e+003	1.798695e+001	2.863132e-001
954000	-3.570199e+003	1.654526e+001	3.243526e-001
955000	-3.566694e+003	1.766509e+001	2.854153e-001
956000	-3.578147e+003	1.862977e+001	2.741443e-001
957000	-3.612005e+003	1.864154e+001	2.755771e-001
958000	-3.589790e+003	1.804526e+001	2.916807e-001
959000	-3.590306e+003	1.656503e+001	3.094640e-001
960000	-3.580040e+003	1.878683e+001	2.941796e-001
961000	-3.575262e+003	1.819412e+001	2.842152e-001
962000	-3.576686e+003	1.800952e+001	2.941678e-001
963000	-3.580782e+003	1.656778e+001	3.316817e-001
964000	-3.560713e+003	1.906358e+001	2.729767e-001
965000	-3.569814e+003	1.731733e+001	2.729767e-001
966000	-3.574512e+003	1.823099e+001	2.965772e-001
967000	-3.561431e+003	1.669701e+001	3.024099e-001
968000	-3.578250e+003	1.770274e+001	2.950258e-001
969000	-3.580367e+003	1.782797e+001	2.995300e-001
970000	-3.584219e+003	2.042449e+001	2.713084e-001
971000	-3.588273e+003	1.966891e+001	2.727220e-001
972000	-3.566780e+003	1.923019e+001	2.666247e-001
973000	-3.593385e+003	1.690219e+001	3.156815e-001
974000	-3.569029e+003	1.790620e+001	3.001389e-001
975000	-3.572566e+003	1.585655e+001	3.481082e-001
976000	-3.591515e+003	1.687515e+001	3.032092e-001
977000	-3.578477e+003	1.892427e+001	2.725829e-001
978000	-3.587492e+003	1.855669e+001	2.825515e-001
979000	-3.577003e+003	1.878282e+001	2.794308e-001
980000	-3.567213e+003	1.790915e+001	2.907018e-001
981000	-3.568752e+003	1.771301e+001	2.897653e-001
982000	-3.566301e+003	1.574278e+001	3.145377e-001
983000	-3.577424e+003	1.618206e+001	3.341152e-001
984000	-3.584738e+003	1.511617e+001	3.617126e-001
985000	-3.582253e+003	1.483478e+001	3.617126e-001
986000	-3.577921e+003	1.669631e+001	3.407757e-001
987000	-3.592818e+003	1.834923e+001	3.165446e-001
988000	-3.584290e+003	1.868595e+001	3.085003e-001
989000	-3.593354e+003	1.692524e+001	3.252768e-001
990000	-3.598202e+003	1.718440e+001	2.978114e-001
991000	-3.584460e+003	1.672403e+001	3.337813e-001
992000	-3.580671e+003	1.559289e+001	3.271383e-001
993000	-3.567908e+003	1.679037e+001	2.975630e-001
994000	-3.585414e+003	1.809961e+001	3.065092e-001
995000	-3.577698e+003	1.800778e+001	2.940861e-001
996000	-3.578384e+003	1.790686e+001	2.829435e-001
997000	-3.583024e+003	1.967775e+001	2.640327e-001
998000	-3.586809e+003	1.762664e+001	3.075847e-001
999000	-3.572899e+003	1.606825e+001	3.212725e-001
1000000	-3.579541e+003	1.801943e+001	2.827334e-001
1001000	-3.577734e+003	1.754613e+001	3.024204e-001
1002000	-3.590031e+003	1.864886e+001	3.142058e-001
1003000	-3.569707e+003	1.905502e+001	2.812542e-001
1004000	-3.572123e+003	1.747612e+001	3.072983e-001
1005000	-3.587479e+003	1.997637e+001	2.548906e-001
1006000	-3.568406e+003	1.728006e+001	3.129139e-001
1007000	-3.570647e+003	1.715788e+001	3.134037e-001
1008000	-3.584180e+003	1.643391e+001	3.113004e-001
1009000	-3.582485e+003	1.785566e+001	2.914660e-001
1010000	-3.597243e+003	1.638718e+001	3.268920e-001
1011000	-3.579721e+003	1.591140e+001	3.226379e-001
1012000	-3.577019e+003	1.680999e+001	3.251777e-001
1013000	-3.580917e+003	1.888465e+001	2.564757e-001
1014000	-3.584712e+003	1.837387e+001	3.013855e-001
1015000	-3.580712e+003	1.601583e+001	3.213713e-001
1016000	-3.575850e+003	1.627488e+001	3.347831e-001
1017000	-3.588218e+003	1.635689e+001	3.166311e-001
1018000	-3.581459e+003	1.778502e+001	2.925974e-001
1019000	-3.579803e+003	1.697080e+001	2.943137e-001
1020000	-3.576567e+003	1.769568e+001	2.856366e-001
1021000	-3.558811e+003	1.681798e+001	3.141876e-001
1022000	-3.586438e+003	1.796455e+001	3.022779e-001
1023000	-3.578911e+003	1.759252e+001	2.876852e-001
1024000	-3.571586e+003	1.737294e+001	2.826036e-001
1025000	-3.568873e+003	1.814197e+001	2.821560e-001
1026000	-3.577439e+003	2.034918e+001	2.486486e-001
1027000	-3.569272e+003	2.117612e+001	2.443926e-001
1028000	-3.557071e+003	2.060166e+001	2.418688e-001
1029000	-3.571768e+003	1.936269e+001	2.561080e-001
1030000	-3.593301e+003	2.014362e+001	2.605158e-001
1031000	-3.593774e+003	1.589740e+001	3.361285e-001
1032000	-3.586300e+003	1.864356e+001	3.020584e-001
1033000	-3.569888e+003	2.110216e+001	2.559607e-001
1034000	-3.567073e+003	2.042680e+001	2.595917e-001
1035000	-3.585882e+003	1.909812e+001	2.547885e-001
1036000	-3.562205e+003	1.895606e+001	2.831584e-001
1037000	-3.572478e+003	1.754899e+001	3.037188e-001
1038000	-3.577090e+003	1.565222e+001	3.490354e-001
1039000	-3.594909e+003	1.616095e+001	3.357234e-001
1040000	-3.585244e+003	1.625416e+001	3.244380e-001
1041000	-3.581102e+003	1.547190e+001	3.426278e-001
1042000	-3.591557e+003	1.525680e+001	3.544319e-001
1043000	-3.580824e+003	1.809164e+001	3.067582e-001
1044000	-3.591325e+003	1.655384e+001	3.228796e-001
1045000	-3.583150e+003	1.753998e+001	2.703454e-001
1046000	-3.583061e+003	1.638345e+001	2.914493e-001
1047000	-3.585647e+003	1.678769e+001	3.110323e-001
1048000	-3.592956e+003	1.860581e+001	2.686733e-001
1049000	-3.611732e+003	1.869044e+001	2.758695e-001
1050000	-3.594242e+003	1.624110e+001	3.277859e-001
1051000	-3.593163e+003	1.729641e+001	3.277859e-001
1052000	-3.578172e+003	1.895439e+001	2.760787e-001
1053000	-3.576049e+003	2.036234e+001	2.696439e-001
1054000	-3.600975e+003	1.671544e+001	3.328333e-001
1055000	-3.575917e+003	1.653514e+001	3.159243e-001
1056000	-3.566911e+003	1.581993e+001	3.324929e-001
1057000	-3.563744e+003	1.844056e+001	2.627161e-001
1058000	-3.580194e+003	1.832412e+001	2.871650e-001
1059000	-3.563080e+003	1.792618e+001	3.018309e-001
1060000	-3.582266e+003	1.586521e+001	3.297239e-001
1061000	-3.582646e+003	1.588202e+001	3.297594e-001
1062000	-3.585601e+003	1.667993e+001	3.316276e-001
1063000	-3.583990e+003	1.635945e+001	3.391166e-001
1064000	-3.577995e+003	1.626940e+001	3.412339e-001
1065000	-3.568966e+003	1.526221e+001	3.493858e-001
1066000	-3.576432e+003	1.561243e+001	3.477633e-001
1067000	-3.580074e+003	1.545092e+001	3.297338e-001
1068000	-3.579426e+003	1.682120e+001	2.837985e-001
1069000	-3.582534e+003	1.846730e+001	2.577304e-001
1070000	-3.583873e+003	1.849713e+001	2.598621e-001
1071000	-3.588025e+003	1.685434e+001	3.029135e-001
1072000	-3.564999e+003	2.049709e+001	2.525743e-001
1073000	-3.573481e+003	1.746248e+001	3.077680e-001
1074000	-3.581656e+003	1.790468e+001	2.764347e-001
1075000	-3.589286e+003	1.758238e+001	2.733992e-001
1076000	-3.578048e+003	1.758769e+001	3.032501e-001
1077000	-3.560518e+003	1.746263e+001	2.978993e-001
1078000	-3.567145e+003	1.855717e+001	2.842341e-001
1079000	-3.600106e+003	1.696592e+001	2.974555e-001
1080000	-3.583993e+003	1.826126e+001	2.880819e-001
1081000	-3.600385e+003	1.601420e+001	3.146437e-001
1082000	-3.596544e+003	1.624955e+001	3.231587e-001
1083000	-3.606632e+003	1.758997e+001	2.861789e-001
1084000	-3.597045e+003	1.882610e+001	2.848426e-001
1085000	-3.572970e+003	1.602092e+001	3.189578e-001
1086000	-3.585290e+003	1.521062e+001	3.374115e-001
1087000	-3.599945e+003	1.699991e+001	3.040583e-001
1088000	-3.588475e+003	1.680339e+001	3.092598e-001
1089000	-3.571571e+003	1.770735e+001	3.028911e-001
1090000	-3.580852e+003	1.820955e+001	2.781805e-001
1091000	-3.573094e+003	1.710758e+001	3.039135e-001
1092000	-3.580590e+003	1.811661e+001	2.913507e-001
1093000	-3.587340e+003	1.834384e+001	2.749763e-001
1094000	-3.570708e+003	1.867980e+001	2.802062e-001
1095000	-3.584115e+003	2.029074e+001	2.550906e-001
1096000	-3.561745e+003	1.713055e+001	3.093973e-001
1097000	-3.565977e+003	1.626687e+001	3.030336e-001
1098000	-3.568035e+003	1.764620e+001	3.177706e-001
1099000	-3.569938e+003	1.739982e+001	3.032420e-001
1100000	-3.571408e+003	1.731385e+001	2.929033e-001
1101000	-3.579432e+003	1.684862e+001	3.377408e-001
1102000	-3.597562e+003	1.715204e+001	3.379517e-001
1103000	-3.583560e+003	1.793069e+001	2.868255e-001
1104000	-3.578217e+003	1.662946e+001	2.933687e-001
1105000	-3.582415e+003	1.750930e+001	2.783552e-001
1106000	-3.591598e+003	1.903047e+001	2.762105e-001
1107000	-3.583114e+003	1.882165e+001	2.858269e-001
1108000	-3.572225e+003	1.789776e+001	2.773296e-001
1109000	-3.583891e+003	1.809122e+001	2.801451e-001
1110000	-3.577502e+003	1.708095e+001	3.150082e-001
1111000	-3.569825e+003	1.670537e+001	3.165624e-001
1112000	-3.568475e+003	1.611314e+001	3.152796e-001
1113000	-3.570792e+003	1.712624e+001	2.884230e-001
1114000	-3.602460e+003	2.010293e+001	2.565002e-001
1115000	-3.573363e+003	1.881464e+001	2.841761e-001
1116000	-3.580292e+003	1.927507e+001	2.724813e-001
1117000	-3.582222e+003	1.834885e+001	2.936667e-001
1118000	-3.588017e+003	1.778754e+001	2.900844e-001
1119000	-3.585039e+003	1.494319e+001	3.373171e-001
1120000	-3.580574e+003	1.825436e+001	2.916971e-001
1121000	-3.578418e+003	1.772570e+001	2.826143e-001
1122000	-3.599592e+003	1.589782e+001	3.244337e-001
1123000	-3.600235e+003	1.768260e+001	2.991091e-001
1124000	-3.594454e+003	1.791767e+001	2.843978e-001
1125000	-3.568975e+003	1.611787e+001	2.946118e-001
1126000	-3.562111e+003	1.776886e+001	3.038083e-001
1127000	-3.580281e+003	1.650516e+001	2.926831e-001
1128000	-3.592966e+003	1.806242e+001	3.111818e-001
1129000	-3.578072e+003	1.781794e+001	2.872371e-001
1130000	-3.594320e+003	1.673458e+001	3.262423e-001
1131000	-3.598171e+003	1.647855e+001	3.218140e-001
1132000	-3.575182e+003	1.675609e+001	3.158549e-001
1133000	-3.587445e+003	1.674361e+001	3.103758e-001
1134000	-3.597262e+003	1.715060e+001	3.127493e-001
1135000	-3.597832e+003	1.853356e+001	2.854032e-001
1136000	-3.585820e+003	1.988716e+001	2.614368e-001
1137000	-3.583390e+003	1.673168e+001	3.084108e-001
1138000	-3.585967e+003	1.763777e+001	3.012799e-001
1139000	-3.582702e+003	1.864425e+001	2.928942e-001
1140000	-3.588299e+003	1.817438e+001	2.957741e-001
1141000	-3.579889e+003	1.863590e+001	2.886131e-001
1142000	-3.575298e+003	1.710928e+001	3.120506e-001
1143000	-3.573244e+003	1.703366e+001	3.136542e-001
1144000	-3.583146e+003	1.888448e+001	2.881030e-001
1145000	-3.573037e+003	1.882101e+001	2.826376e-001
1146000	-3.588338e+003	1.639251e+001	3.044821e-001
1147000	-3.591331e+003	1.782627e+001	2.931055e-001
1148000	-3.584942e+003	1.811686e+001	2.887532e-001
1149000	-3.579541e+003	1.803226e+001	2.814891e-001
1150000	-3.576530e+003	1.884050e+001	2.740616e-001
1151000	-3.586602e+003	2.218447e+001	2.529409e-001
1152000	-3.586691e+003	1.595575e+001	3.142165e-001
1153000	-3.576138e+003	1.695408e+001	3.328621e-001
1154000	-3.570581e+003	1.631620e+001	3.222990e-001
1155000	-3.573491e+003	1.703980e+001	3.250849e-001
1156000	-3.580027e+003	1.709406e+001	3.245821e-001
1157000	-3.570554e+003	1.612036e+001	3.224146e-001
1158000	-3.584094e+003	1.604807e+001	3.295660e-001
1159000	-3.586343e+003	1.907813e+001	2.947404e-001
1160000	-3.574262e+003	1.840096e+001	2.881501e-001
1161000	-3.578849e+003	1.733084e+001	3.098894e-001
1162000	-3.585809e+003	1.761633e+001	2.980537e-001
1163000	-3.580192e+003	1.798625e+001	2.988420e-001
1164000	-3.584593e+003	1.859615e+001	2.786808e-001
1165000	-3.565261e+003	1.956767e+001	2.686931e-001
1166000	-3.578302e+003	1.820415e+001	2.857982e-001
1167000	-3.601564e+003	1.807275e+001	2.870967e-001
1168000	-3.569937e+003	1.807271e+001	2.719315e-001
1169000	-3.562126e+003	1.796781e+001	2.822401e-001
1170000	-3.594742e+003	1.761513e+001	2.975179e-001
1171000	-3.584227e+003	1.694212e+001	3.062833e-001
1172000	-3.602664e+003	2.006799e+001	2.568248e-001
1173000	-3.573463e+003	1.729334e+001	2.935101e-001
1174000	-3.569510e+003	1.764507e+001	2.888578e-001
1175000	-3.576193e+003	1.767066e+001	2.979283e-001
1176000	-3.571389e+003	1.634913e+001	3.252408e-001
1177000	-3.586945e+003	1.750710e+001	2.891985e-001
1178000	-3.594694e+003	1.689345e+001	2.981927e-001
1179000	-3.584671e+003	1.677112e+001	3.090212e-001
1180000	-3.588203e+003	1.856471e+001	2.659331e-001
1181000	-3.573578e+003	1.823564e+001	2.709262e-001
1182000	-3.587145e+003	1.726032e+001	2.971366e-001
1183000	-3.585754e+003	1.755335e+001	3.004975e-001
1184000	-3.562764e+003	1.546612e+001	3.359607e-001
1185000	-3.561029e+003	1.702381e+001	3.127129e-001
1186000	-3.559125e+003	1.798441e+001	2.876984e-001
1187000	-3.574467e+003	1.884458e+001	2.580368e-001
1188000	-3.565641e+003	1.935917e+001	2.679091e-001
1189000	-3.593995e+003	1.884229e+001	2.730329e-001
1190000	-3.577092e+003	1.720053e+001	3.062613e-001
1191000	-3.584528e+003	1.698047e+001	3.170145e-001
1192000	-3.582293e+003	1.789644e+001	2.992510e-001
1193000	-3.586055e+003	1.879816e+001	2.774216e-001
1194000	-3.594461e+003	1.958909e+001	2.725356e-001
1195000	-3.585856e+003	2.069527e+001	2.437570e-001
1196000	-3.592337e+003	1.673842e+001	3.274597e-001
1197000	-3.581667e+003	1.715545e+001	3.039848e-001
1198000	-3.577179e+003	1.721894e+001	3.039848e-001
1199000	-3.566876e+003	1.692187e+001	3.066158e-001
1200000	-3.587101e+003	1.640426e+001	3.225504e-001
1201000	-3.583020e+003	1.724633e+001	3.059460e-001
1202000	-3.561397e+003	1.816971e+001	3.059460e-001
1203000	-3.571750e+003	1.670392e+001	3.140541e-001
1204000	-3.577957e+003	1.728327e+001	3.084523e-001
1205000	-3.580716e+003	1.688910e+001	3.075829e-001
1206000	-3.606771e+003	1.758265e+001	2.866685e-001
1207000	-3.602174e+003	1.870959e+001	2.820810e-001
1208000	-3.584741e+003	1.640291e+001	3.298884e-001
1209000	-3.575049e+003	1.761624e+001	2.978978e-001
1210000	-3.576755e+003	2.039273e+001	2.551073e-001
1211000	-3.592171e+003	1.850554e+001	2.881602e-001
1212000	-3.572840e+003	1.851064e+001	2.634764e-001
1213000	-3.568511e+003	1.980739e+001	2.634764e-001
1214000	-3.586661e+003	1.743307e+001	2.979451e-001
1215000	-3.592727e+003	1.706604e+001	3.067677e-001
1216000	-3.591825e+003	1.662984e+001	3.092365e-001
1217000	-3.572359e+003	1.818374e+001	2.844653e-001
1218000	-3.565329e+003	1.876019e+001	2.631377e-001
1219000	-3.577939e+003	1.851327e+001	2.737387e-001
1220000	-3.568435e+003	1.759821e+001	2.890986e-001
1221000	-3.577133e+003	1.821915e+001	2.839878e-001
1222000	-3.579383e+003	1.605448e+001	3.286766e-001
1223000	-3.595191e+003	1.529376e+001	3.294943e-001
1224000	-3.576789e+003	1.741991e+001	3.148572e-001
1225000	-3.582573e+003	1.856049e+001	2.690991e-001
1226000	-3.591406e+003	2.149382e+001	2.676911e-001
1227000	-3.603510e+003	1.702831e+001	3.129391e-001
1228000	-3.572457e+003	1.707267e+001	3.206467e-001
1229000	-3.574757e+003	1.770398e+001	2.773511e-001
1230000	-3.568208e+003	1.809072e+001	2.658652e-001
1231000	-3.575638e+003	1.684484e+001	3.221011e-001
1232000	-3.585061e+003	1.591618e+001	3.259456e-001
1233000	-3.603049e+003	1.645640e+001	3.102259e-001
1234000	-3.578971e+003	1.808128e+001	2.898388e-001
1235000	-3.592434e+003	1.746517e+001	3.175354e-001
1236000	-3.595331e+003	1.677910e+001	3.175354e-001
1237000	-3.584085e+003	1.765193e+001	2.916590e-001
1238000	-3.582599e+003	1.571875e+001	3.547677e-001
1239000	-3.597938e+003	1.458540e+001	3.908717e-001
1240000	-3.585316e+003	1.569594e+001	3.591194e-001
1241000	-3.580842e+003	1.528072e+001	3.426147e-001
1242000	-3.592868e+003	1.571744e+001	3.154561e-001
1243000	-3.578399e+003	1.720079e+001	3.205848e-001
1244000	-3.575829e+003	1.765518e+001	3.067954e-001
1245000	-3.574917e+003	1.944759e+001	2.761245e-001
1246000	-3.566014e+003	1.545343e+001	3.366731e-001
1247000	-3.587467e+003	1.689402e+001	2.957738e-001
1248000	-3.587690e+003	1.848051e+001	2.908993e-001
1249000	-3.571814e+003	1.930789e+001	2.658980e-001
1250000	-3.569725e+003	1.801685e+001	2.669646e-001
1251000	-3.592470e+003	1.780844e+001	2.861078e-001
1252000	-3.573571e+003	1.793896e+001	2.922388e-001
1253000	-3.577088e+003	1.839005e+001	2.767023e-001
1254000	-3.571730e+003	1.685598e+001	3.075309e-001
1255000	-3.580323e+003	1.784202e+001	2.835915e-001
1256000	-3.578578e+003	1.567315e+001	3.260603e-001
1257000	-3.584604e+003	1.685659e+001	3.244141e-001
1258000	-3.585089e+003	1.620045e+001	3.210819e-001
1259000	-3.580690e+003	1.697066e+001	3.072660e-001
1260000	-3.576161e+003	1.490766e+001	3.476246e-001
1261000	-3.569352e+003	1.600565e+001	3.234274e-001
1262000	-3.564882e+003	1.561533e+001	3.333627e-001
1263000	-3.577174e+003	1.613362e+001	3.419887e-001
1264000	-3.574365e+003	1.806422e+001	2.893096e-001
1265000	-3.582133e+003	1.719890e+001	2.977313e-001
1266000	-3.591675e+003	1.604018e+001	3.224201e-001
1267000	-3.568616e+003	1.851059e+001	2.775776e-001
1268000	-3.572453e+003	2.017485e+001	2.585238e-001
1269000	-3.571677e+003	1.787556e+001	2.865820e-001
1270000	-3.568792e+003	1.847989e+001	2.879283e-001
1271000	-3.564030e+003	1.775559e+001	2.879283e-001
1272000	-3.570414e+003	1.837500e+001	2.915063e-001
1273000	-3.571060e+003	1.816858e+001	2.854524e-001
1274000	-3.587815e+003	1.561188e+001	3.387224e-001
1275000	-3.577580e+003	1.840012e+001	2.814360e-001
1276000	-3.578114e+003	1.532826e+001	3.339261e-001
1277000	-3.573475e+003	1.606056e+001	3.119498e-001
1278000	-3.573909e+003	1.788254e+001	2.983985e-001
1279000	-3.576212e+003	1.625277e+001	3.290050e-001
1280000	-3.564425e+003	1.673500e+001	3.104546e-001
1281000	-3.567885e+003	1.548987e+001	3.111809e-001
1282000	-3.567876e+003	1.944774e+001	2.622482e-001
1283000	-3.577262e+003	1.778714e+001	3.011172e-001
1284000	-3.576864e+003	1.610183e+001	3.182080e-001
1285000	-3.581462e+003	1.832537e+001	2.904446e-001
1286000	-3.566379e+003	1.763050e+001	3.006007e-001
1287000	-3.586455e+003	1.712317e+001	3.084362e-001
1288000	-3.585350e+003	1.494743e+001	3.395331e-001
1289000	-3.573872e+003	1.612712e+001	3.312837e-001
1290000	-3.567056e+003	1.684088e+001	3.130844e-001
1291000	-3.577918e+003	1.689288e+001	3.076319e-001
1292000	-3.573768e+003	1.652769e+001	3.104524e-001
1293000	-3.574303e+003	1.595054e+001	3.326011e-001
1294000	-3.587546e+003	1.717284e+001	3.234900e-001
1295000	-3.567500e+003	1.718825e+001	3.234900e-001
1296000	-3.571915e+003	1.618588e+001	3.234900e-001
1297000	-3.580164e+003	1.701970e+001	2.956015e-001
1298000	-3.585064e+003	1.803017e+001	2.882861e-001
1299000	-3.588568e+003	1.605876e+001	3.336316e-001
1300000	-3.569851e+003	1.624322e+001	3.413156e-001
1301000	-3.574187e+003	1.771452e+001	3.002593e-001
1302000	-3.585335e+003	1.967353e+001	2.802885e-001
1303000	-3.567184e+003	1.911338e+001	2.884590e-001
1304000	-3.596611e+003	1.564059e+001	3.339071e-001
1305000	-3.578297e+003	1.570168e+001	3.390251e-001
1306000	-3.587241e+003	1.759903e+001	2.947885e-001
1307000	-3.573612e+003	1.759385e+001	2.878165e-001
1308000	-3.576238e+003	1.915965e+001	2.764659e-001
1309000	-3.578335e+003	1.866183e+001	2.764659e-001
1310000	-3.575194e+003	1.917012e+001	2.531108e-001
1311000	-3.587624e+003	1.921665e+001	2.657646e-001
1312000	-3.574153e+003	1.831924e+001	2.649749e-001
1313000	-3.591669e+003	1.636771e+001	3.133286e-001
1314000	-3.592892e+003	1.680480e+001	3.026468e-001
1315000	-3.582648e+003	1.748485e+001	3.081701e-001
1316000	-3.578967e+003	1.775007e+001	2.843651e-001
1317000	-3.573014e+003	1.606206e+001	3.355409e-001
1318000	-3.592153e+003	1.537174e+001	3.380751e-001
1319000	-3.584968e+003	1.719423e+001	3.076407e-001
1320000	-3.564075e+003	1.708828e+001	3.098492e-001
1321000	-3.573584e+003	1.650735e+001	3.098492e-001
1322000	-3.578689e+003	1.683206e+001	2.999603e-001
1323000	-3.594868e+003	1.567144e+001	3.542022e-001
1324000	-3.591167e+003	1.630595e+001	3.393198e-001
1325000	-3.578681e+003	1.591342e+001	3.248984e-001
1326000	-3.571976e+003	1.775486e+001	2.926182e-001
1327000	-3.597082e+003	1.988331e+001	2.651999e-001
1328000	-3.584398e+003	1.847969e+001	2.822422e-001
1329000	-3.569950e+003	1.744585e+001	3.031965e-001
1330000	-3.580955e+003	1.775429e+001	2.981442e-001
1331000	-3.582028e+003	1.680795e+001	3.120017e-001
1332000	-3.564213e+003	1.733258e+001	3.011541e-001
1333000	-3.570363e+003	1.767341e+001	3.098680e-001
1334000	-3.579067e+003	1.631655e+001	3.098680e-001
1335000	-3.593098e+003	1.853208e+001	3.041351e-001
1336000	-3.589969e+003	1.525272e+001	3.657311e-001
1337000	-3.603053e+003	1.510837e+001	3.463108e-001
1338000	-3.589610e+003	1.641903e+001	2.928555e-001
1339000	-3.589052e+003	1.770576e+001	3.145659e-001
1340000	-3.586636e+003	1.622770e+001	3.553839e-001
1341000	-3.578034e+003	1.583352e+001	3.312123e-001
1342000	-3.563897e+003	1.512910e+001	3.532943e-001
1343000	-3.574474e+003	1.788630e+001	3.014684e-001
1344000	-3.598620e+003	1.739379e+001	3.396555e-001
1345000	-3.589563e+003	1.711430e+001	3.024211e-001
1346000	-3.596308e+003	1.463194e+001	3.390354e-001
1347000	-3.580253e+003	1.628921e+001	3.171016e-001
1348000	-3.597569e+003	1.941567e+001	2.568944e-001
1349000	-3.594713e+003	1.643552e+001	3.032318e-001
1350000	-3.592949e+003	1.772183e+001	2.974505e-001
1351000	-3.582699e+003	1.914908e+001	2.831337e-001
1352000	-3.594133e+003	1.809242e+001	2.759041e-001
1353000	-3.573033e+003	1.833035e+001	2.925559e-001
1354000	-3.580800e+003	1.828659e+001	2.952064e-001
1355000	-3.578861e+003	1.822459e+001	2.804976e-001
1356000	-3.586265e+003	1.988848e+001	2.600437e-001
1357000	-3.578318e+003	1.938718e+001	2.781412e-001
1358000	-3.580779e+003	1.889530e+001	2.502843e-001
1359000	-3.587626e+003	2.181991e+001	2.148315e-001
1360000	-3.579622e+003	2.014617e+001	2.628315e-001
1361000	-3.576833e+003	1.749141e+001	2.894156e-001
1362000	-3.581455e+003	1.525871e+001	3.543712e-001
1363000	-3.573143e+003	1.640455e+001	3.395754e-001
1364000	-3.593853e+003	1.652735e+001	3.066154e-001
1365000	-3.583530e+003	1.442329e+001	3.559776e-001
1366000	-3.570869e+003	1.686720e+001	3.187240e-001
1367000	-3.567269e+003	1.684848e+001	3.112917e-001
1368000	-3.563236e+003	1.662563e+001	3.305485e-001
1369000	-3.564396e+003	1.793338e+001	2.971023e-001
1370000	-3.571429e+003	1.980655e+001	2.804537e-001
1371000	-3.567147e+003	1.940588e+001	2.656580e-001
1372000	-3.593620e+003	1.946283e+001	2.668080e-001
1373000	-3.587489e+003	1.825932e+001	2.624067e-001
1374000	-3.596119e+003	1.953247e+001	2.618411e-001
1375000	-3.593607e+003	1.792475e+001	2.954497e-001
1376000	-3.568302e+003	2.021745e+001	2.698507e-001
1377000	-3.575332e+003	1.711451e+001	3.191288e-001
1378000	-3.582117e+003	1.570052e+001	3.337189e-001
1379000	-3.569371e+003	1.564358e+001	3.310600e-001
1380000	-3.566677e+003	1.716702e+001	3.067371e-001
1381000	-3.568391e+003	1.696035e+001	3.087248e-001
1382000	-3.580935e+003	1.896005e+001	2.712787e-001
1383000	-3.587059e+003	1.910982e+001	2.717966e-001
1384000	-3.597396e+003	1.782966e+001	2.962783e-001
1385000	-3.582818e+003	1.621090e+001	3.246693e-001
1386000	-3.584870e+003	1.691458e+001	2.994888e-001
1387000	-3.583308e+003	1.951977e+001	2.778936e-001
1388000	-3.584818e+003	1.668030e+001	2.895696e-001
1389000	-3.585683e+003	2.087496e+001	2.607867e-001
1390000	-3.593603e+003	1.742889e+001	3.213446e-001
1391000	-3.572166e+003	1.963807e+001	2.788852e-001
1392000	-3.571776e+003	1.885101e+001	2.869113e-001
1393000	-3.570067e+003	1.749034e+001	2.953536e-001
1394000	-3.570871e+003	1.947157e+001	2.772546e-001
1395000	-3.584029e+003	1.708374e+001	3.148778e-001
1396000	-3.573785e+003	1.841084e+001	2.746474e-001
1397000	-3.576124e+003	1.626456e+001	3.067101e-001
1398000	-3.568456e+003	1.629401e+001	3.220244e-001
1399000	-3.573773e+003	1.704317e+001	2.805641e-001
1400000	-3.580255e+003	1.897527e+001	2.808289e-001
1401000	-3.581452e+003	1.813215e+001	2.970277e-001
1402000	-3.575034e+003	1.925378e+001	2.960505e-001
1403000	-3.578343e+003	1.649701e+001	3.163018e-001
1404000	-3.568105e+003	1.832542e+001	2.768291e-001
1405000	-3.589313e+003	1.964950e+001	2.617279e-001
1406000	-3.590933e+003	1.794244e+001	2.933081e-001
1407000	-3.592245e+003	1.779193e+001	2.922752e-001
1408000	-3.588523e+003	1.860445e+001	2.807472e-001
1409000	-3.581509e+003	1.653386e+001	3.296861e-001
1410000	-3.577505e+003	1.749299e+001	3.133681e-001
1411000	-3.593433e+003	1.626223e+001	3.133681e-001
1412000	-3.583241e+003	1.684460e+001	3.210322e-001
1413000	-3.589750e+003	1.818985e+001	2.987766e-001
1414000	-3.587437e+003	1.932295e+001	2.590547e-001
1415000	-3.574134e+003	2.043820e+001	2.565371e-001
1416000	-3.605638e+003	2.007262e+001	2.636932e-001
1417000	-3.585642e+003	1.748318e+001	3.050584e-001
1418000	-3.576675e+003	1.611625e+001	3.050584e-001
1419000	-3.572064e+003	1.576255e+001	3.411971e-001
1420000	-3.595311e+003	1.896617e+001	2.869344e-001
1421000	-3.586968e+003	1.707282e+001	3.026796e-001
1422000	-3.581043e+003	1.714820e+001	2.945141e-001
1423000	-3.584782e+003	1.678304e+001	3.091072e-001
1424000	-3.572802e+003	1.689429e+001	3.032165e-001
1425000	-3.608103e+003	1.844908e+001	3.035477e-001
1426000	-3.559016e+003	1.703055e+001	3.066026e-001
1427000	-3.558688e+003	1.505496e+001	3.510546e-001
1428000	-3.557098e+003	1.859631e+001	2.523865e-001
1429000	-3.548770e+003	2.021689e+001	2.515203e-001
1430000	-3.573641e+003	2.059038e+001	2.317211e-001
1431000	-3.575534e+003	1.945472e+001	2.473575e-001
1432000	-3.571944e+003	1.771713e+001	2.748417e-001
1433000	-3.556227e+003	1.890134e+001	2.765546e-001
1434000	-3.567485e+003	1.735164e+001	3.063460e-001
1435000	-3.586558e+003	1.827855e+001	2.973892e-001
1436000	-3.566950e+003	1.730673e+001	2.813761e-001
1437000	-3.573864e+003	1.975466e+001	2.644414e-001
1438000	-3.567441e+003	1.860114e+001	2.844804e-001
1439000	-3.570477e+003	1.835823e+001	2.808211e-001
1440000	-3.576631e+003	1.787994e+001	2.714497e-001
1441000	-3.563778e+003	1.812421e+001	2.831648e-001
1442000	-3.570784e+003	1.633980e+001	3.390630e-001
1443000	-3.589537e+003	1.625572e+001	3.251994e-001
1444000	-3.593063e+003	1.761750e+001	2.964402e-001
1445000	-3.599748e+003	2.024312e+001	2.374699e-001
1446000	-3.593550e+003	1.737430e+001	2.991279e-001
1447000	-3.575523e+003	1.575633e+001	3.250525e-001
1448000	-3.571449e+003	1.611375e+001	3.357350e-001
1449000	-3.586690e+003	1.645553e+001	3.435827e-001
1450000	-3.574352e+003	1.782209e+001	3.070717e-001
1451000	-3.576888e+003	1.777183e+001	2.867620e-001
1452000	-3.590550e+003	1.675395e+001	2.867620e-001
1453000	-3.587653e+003	1.693672e+001	3.093669e-001
1454000	-3.579495e+003	1.744420e+001	3.093669e-001
1455000	-3.582559e+003	1.614744e+001	3.355980e-001
1456000	-3.576659e+003	1.404005e+001	3.668153e-001
1457000	-3.578838e+003	1.628093e+001	3.372259e-001
1458000	-3.570259e+003	1.720964e+001	2.857258e-001
1459000	-3.573139e+003	1.709762e+001	3.103551e-001
1460000	-3.583173e+003	1.733794e+001	2.907740e-001
1461000	-3.563610e+003	1.648876e+001	3.134472e-001
1462000	-3.571258e+003	1.723746e+001	3.196237e-001
1463000	-3.584512e+003	1.693369e+001	3.067791e-001
1464000	-3.591348e+003	1.807385e+001	2.844155e-001
1465000	-3.600643e+003	1.947992e+001	2.816092e-001
1466000	-3.584271e+003	1.740661e+001	3.073279e-001
1467000	-3.590692e+003	1.750867e+001	3.073279e-001
1468000	-3.572025e+003	1.752500e+001	3.267352e-001
1469000	-3.588172e+003	1.647200e+001	3.154215e-001
1470000	-3.577647e+003	1.778065e+001	2.878956e-001
1471000	-3.572581e+003	1.959640e+001	2.828199e-001
1472000	-3.586379e+003	1.758910e+001	2.936223e-001
1473000	-3.588145e+003	1.938867e+001	2.708833e-001
1474000	-3.575693e+003	1.742142e+001	2.845995e-001
1475000	-3.580872e+003	1.797874e+001	3.232636e-001
1476000	-3.593883e+003	1.712529e+001	3.063012e-001
1477000	-3.583189e+003	1.728349e+001	3.090709e-001
1478000	-3.586764e+003	1.972556e+001	2.643931e-001
1479000	-3.572853e+003	1.740876e+001	2.865432e-001
1480000	-3.586483e+003	1.853844e+001	2.817658e-001
1481000	-3.584057e+003	1.826289e+001	2.734146e-001
1482000	-3.579888e+003	1.894411e+001	2.772011e-001
1483000	-3.574462e+003	1.705042e+001	3.074188e-001
1484000	-3.576814e+003	1.868433e+001	2.604682e-001
1485000	-3.570222e+003	1.843077e+001	2.811092e-001
1486000	-3.577376e+003	1.793204e+001	2.908584e-001
1487000	-3.569807e+003	1.930955e+001	2.581131e-001
1488000	-3.573985e+003	2.004610e+001	2.555165e-001
1489000	-3.584932e+003	1.678463e+001	3.183444e-001
1490000	-3.576073e+003	1.699955e+001	2.888196e-001
1491000	-3.579795e+003	1.863679e+001	2.723054e-001
1492000	-3.584161e+003	1.861180e+001	2.793014e-001
1493000	-3.595696e+003	1.751116e+001	2.733155e-001
1494000	-3.573103e+003	1.937297e+001	2.550830e-001
1495000	-3.586263e+003	1.972419e+001	2.498535e-001
1496000	-3.588639e+003	1.849346e+001	2.899328e-001
1497000	-3.580429e+003	1.654107e+001	2.996624e-001
1498000	-3.576555e+003	1.772038e+001	2.839124e-001
1499000	-3.583247e+003	1.717489e+001	2.957371e-001
1500000	-3.590595e+003	1.722142e+001	3.052244e-001
1501000	-3.586607e+003	1.816369e+001	2.765718e-001
1502000	-3.584258e+003	1.705827e+001	3.131560e-001
1503000	-3.591873e+003	1.889625e+001	2.760681e-001
1504000	-3.583471e+003	1.841169e+001	2.955510e-001
1505000	-3.583039e+003	1.699629e+001	3.136516e-001
1506000	-3.579601e+003	1.868857e+001	2.740299e-001
1507000	-3.569530e+003	1.915275e+001	2.672252e-001
1508000	-3.561539e+003	1.810954e+001	2.726935e-001
1509000	-3.580684e+003	1.884817e+001	2.706555e-001
1510000	-3.565476e+003	1.648411e+001	3.031410e-001
1511000	-3.590937e+003	1.791316e+001	2.781778e-001
1512000	-3.597785e+003	1.616097e+001	3.218796e-001
1513000	-3.602477e+003	1.639388e+001	3.274163e-001
1514000	-3.599249e+003	1.725250e+001	2.729869e-001
1515000	-3.579468e+003	2.005193e+001	2.507877e-001
1516000	-3.573923e+003	1.799379e+001	2.816821e-001
1517000	-3.562239e+003	1.698291e+001	3.025641e-001
1518000	-3.566266e+003	1.855149e+001	2.836931e-001
1519000	-3.570907e+003	1.619861e+001	3.140579e-001
1520000	-3.581297e+003	1.804178e+001	2.923676e-001
1521000	-3.573123e+003	1.825628e+001	2.951223e-001
1522000	-3.576809e+003	1.657919e+001	3.173972e-001
1523000	-3.565106e+003	1.734294e+001	3.121166e-001
1524000	-3.572567e+003	1.792163e+001	2.871397e-001
1525000	-3.581628e+003	1.841406e+001	2.987238e-001
1526000	-3.572505e+003	1.633175e+001	3.291610e-001
1527000	-3.577718e+003	1.961059e+001	2.724154e-001
1528000	-3.589659e+003	1.874397e+001	2.803948e-001
1529000	-3.595290e+003	1.812278e+001	2.776491e-001
1530000	-3.610795e+003	1.675599e+001	3.113453e-001
1531000	-3.579168e+003	1.867316e+001	2.780062e-001
1532000	-3.579567e+003	1.877298e+001	2.779908e-001
1533000	-3.569612e+003	1.934069e+001	2.584908e-001
1534000	-3.573219e+003	1.714841e+001	3.094022e-001
1535000	-3.576715e+003	1.691105e+001	3.099765e-001
1536000	-3.588733e+003	1.705813e+001	2.981476e-001
1537000	-3.570975e+003	1.795933e+001	2.748769e-001
1538000	-3.588533e+003	1.680613e+001	3.178062e-001
1539000	-3.578775e+003	1.629326e+001	2.952506e-001
1540000	-3.583584e+003	1.794032e+001	3.000654e-001
1541000	-3.593609e+003	1.793321e+001	3.155981e-001
1542000	-3.568991e+003	1.599352e+001	3.249071e-001
1543000	-3.574371e+003	1.756744e+001	2.920727e-001
1544000	-3.570600e+003	1.631157e+001	3.192532e-001
1545000	-3.579246e+003	1.675806e+001	3.167776e-001
1546000	-3.584635e+003	1.741601e+001	3.167776e-001
1547000	-3.589216e+003	1.776220e+001	3.005897e-001
1548000	-3.585536e+003	1.725368e+001	2.921137e-001
1549000	-3.572120e+003	1.804529e+001	2.894935e-001
1550000	-3.572406e+003	1.784693e+001	2.910177e-001
1551000	-3.587068e+003	1.803354e+001	2.970778e-001
1552000	-3.575973e+003	1.669884e+001	2.914980e-001
1553000	-3.578403e+003	1.866769e+001	2.725688e-001
1554000	-3.565999e+003	2.006724e+001	2.524910e-001
1555000	-3.566154e+003	1.942178e+001	2.594857e-001
1556000	-3.587469e+003	1.581159e+001	3.443348e-001
1557000	-3.593336e+003	1.634029e+001	3.463527e-001
1558000	-3.593129e+003	1.699072e+001	3.267692e-001
1559000	-3.584024e+003	1.547806e+001	3.185126e-001
1560000	-3.562233e+003	1.893793e+001	2.816650e-001
1561000	-3.570222e+003	1.872212e+001	2.765847e-001
1562000	-3.589704e+003	1.706640e+001	3.019024e-001
1563000	-3.580980e+003	1.764815e+001	2.987555e-001
1564000	-3.592906e+003	1.672549e+001	3.088186e-001
1565000	-3.576623e+003	1.787784e+001	2.956804e-001
1566000	-3.572488e+003	1.807156e+001	2.767066e-001
1567000	-3.564242e+003	1.569664e+001	3.023902e-001
1568000	-3.571827e+003	1.688923e+001	3.255045e-001
1569000	-3.584650e+003	1.483803e+001	3.393500e-001
1570000	-3.574828e+003	1.556393e+001	3.314039e-001
1571000	-3.583106e+003	1.822610e+001	2.951961e-001
1572000	-3.572192e+003	1.837241e+001	2.993910e-001
1573000	-3.581499e+003	1.917811e+001	2.853839e-001
1574000	-3.571127e+003	1.905980e+001	2.746630e-001
1575000	-3.568884e+003	1.787686e+001	2.829883e-001
1576000	-3.592206e+003	1.758944e+001	3.024026e-001
1577000	-3.574615e+003	1.887595e+001	2.824806e-001
1578000	-3.574683e+003	1.912532e+001	2.634051e-001
1579000	-3.589080e+003	1.518791e+001	3.489229e-001
1580000	-3.589051e+003	1.423938e+001	3.629599e-001
1581000	-3.580674e+003	1.515750e+001	3.393857e-001
1582000	-3.575795e+003	1.651775e+001	2.993350e-001
1583000	-3.579217e+003	1.677314e+001	3.326382e-001
1584000	-3.580944e+003	1.855332e+001	2.916268e-001
1585000	-3.581097e+003	1.948726e+001	2.662307e-001
1586000	-3.586595e+003	1.822185e+001	3.018115e-001
1587000	-3.591355e+003	1.622015e+001	3.243190e-001
1588000	-3.560741e+003	1.565940e+001	3.420613e-001
1589000	-3.549628e+003	1.738183e+001	2.791947e-001
1590000	-3.566045e+003	1.710547e+001	2.875497e-001
1591000	-3.571953e+003	1.832280e+001	2.723771e-001
1592000	-3.581699e+003	1.855729e+001	2.755532e-001
1593000	-3.579201e+003	1.756630e+001	2.836792e-001
1594000	-3.574158e+003	1.624992e+001	3.372248e-001
1595000	-3.590447e+003	1.691413e+001	3.281975e-001
1596000	-3.581311e+003	1.801773e+001	3.000020e-001
1597000	-3.592156e+003	1.809358e+001	3.073358e-001
1598000	-3.576476e+003	1.597101e+001	3.151530e-001
1599000	-3.580869e+003	1.887610e+001	2.892200e-001
1600000	-3.583736e+003	1.771219e+001	2.764291e-001
1601000	-3.579017e+003	1.888965e+001	2.728911e-001
1602000	-3.591797e+003	1.913551e+001	2.738239e-001
1603000	-3.590190e+003	1.811603e+001	2.801232e-001
1604000	-3.601307e+003	1.979985e+001	2.565236e-001
1605000	-3.581837e+003	1.745305e+001	2.999146e-001
1606000	-3.591566e+003	1.691951e+001	3.095644e-001
1607000	-3.602366e+003	1.736865e+001	2.855126e-001
1608000	-3.597732e+003	1.871246e+001	2.951771e-001
1609000	-3.570692e+003	1.660944e+001	3.084843e-001
1610000	-3.567431e+003	1.654026e+001	3.095401e-001
1611000	-3.583166e+003	2.030262e+001	2.606885e-001
1612000	-3.581158e+003	1.778324e+001	3.001758e-001
1613000	-3.566286e+003	1.924634e+001	2.827702e-001
1614000	-3.568451e+003	1.912258e+001	2.757020e-001
1615000	-3.573778e+003	1.757334e+001	3.018051e-001
1616000	-3.576714e+003	1.765380e+001	3.128075e-001
1617000	-3.583124e+003	1.733181e+001	3.068884e-001
1618000	-3.582256e+003	1.677247e+001	3.108558e-001
1619000	-3.591449e+003	1.762225e+001	2.791035e-001
1620000	-3.589264e+003	1.727844e+001	2.944563e-001
1621000	-3.590275e+003	1.674825e+001	3.204793e-001
1622000	-3.583236e+003	1.849405e+001	2.835298e-001
1623000	-3.580516e+003	1.897086e+001	2.835298e-001
1624000	-3.577806e+003	1.506334e+001	3.365378e-001
1625000	-3.570755e+003	1.622659e+001	3.334205e-001
1626000	-3.570203e+003	1.640243e+001	3.339807e-001
1627000	-3.564671e+003	1.705381e+001	2.944253e-001
1628000	-3.569551e+003	1.889982e+001	2.708877e-001
1629000	-3.582775e+003	1.677612e+001	3.095533e-001
1630000	-3.576596e+003	1.860789e+001	3.006565e-001
1631000	-3.567420e+003	1.698531e+001	3.231574e-001
1632000	-3.573179e+003	1.633181e+001	3.266887e-001
1633000	-3.581767e+003	1.471798e+001	3.511861e-001
1634000	-3.586321e+003	1.557028e+001	3.400053e-001
1635000	-3.587609e+003	1.801447e+001	2.773644e-001
1636000	-3.573848e+003	1.787748e+001	2.849056e-001
1637000	-3.568127e+003	1.706589e+001	2.958744e-001
1638000	-3.582597e+003	1.594191e+001	3.340762e-001
1639000	-3.565694e+003	1.655789e+001	3.320885e-001
1640000	-3.583718e+003	1.557869e+001	3.359054e-001
1641000	-3.581051e+003	1.744306e+001	3.073818e-001
1642000	-3.581535e+003	1.566148e+001	3.358958e-001
1643000	-3.592469e+003	1.609170e+001	3.425070e-001
1644000	-3.583243e+003	1.650272e+001	3.221833e-001
1645000	-3.577453e+003	1.653375e+001	3.190909e-001
1646000	-3.580938e+003	1.614712e+001	3.279527e-001
1647000	-3.577860e+003	1.732837e+001	2.991802e-001
1648000	-3.586670e+003	1.745435e+001	2.988630e-001
1649000	-3.583290e+003	1.723282e+001	3.099419e-001
1650000	-3.594733e+003	1.710975e+001	3.352883e-001
1651000	-3.581839e+003	1.610852e+001	3.405573e-001
1652000	-3.566337e+003	1.727826e+001	3.162056e-001
1653000	-3.573192e+003	1.819080e+001	2.869293e-001
1654000	-3.574647e+003	1.987186e+001	2.602121e-001
1655000	-3.569652e+003	1.741279e+001	2.971706e-001
1656000	-3.581173e+003	1.724229e+001	3.051248e-001
1657000	-3.591749e+003	1.671858e+001	3.161754e-001
1658000	-3.581803e+003	1.702578e+001	2.979350e-001
1659000	-3.579540e+003	1.575751e+001	3.197463e-001
1660000	-3.587082e+003	1.882510e+001	2.747849e-001
1661000	-3.591631e+003	1.698269e+001	3.093914e-001
1662000	-3.595668e+003	1.729773e+001	3.152515e-001
1663000	-3.596868e+003	1.708551e+001	3.287062e-001
1664000	-3.593347e+003	1.538807e+001	3.593445e-001
1665000	-3.597439e+003	1.602006e+001	3.322265e-001
1666000	-3.577068e+003	1.856738e+001	2.800340e-001
1667000	-3.578703e+003	2.151508e+001	2.656844e-001
1668000	-3.564422e+003	1.826554e+001	2.854222e-001
1669000	-3.581756e+003	1.817302e+001	2.804844e-001
1670000	-3.596381e+003	1.765561e+001	2.918772e-001
1671000	-3.579750e+003	1.917298e+001	2.873652e-001
1672000	-3.579740e+003	1.710913e+001	3.037985e-001
1673000	-3.585715e+003	1.518996e+001	3.408615e-001
1674000	-3.584803e+003	1.486140e+001	3.509548e-001
1675000	-3.589920e+003	1.486692e+001	3.538338e-001
1676000	-3.586796e+003	1.491158e+001	3.538338e-001
1677000	-3.583971e+003	1.693360e+001	3.245895e-001
1678000	-3.587842e+003	1.639920e+001	3.125847e-001
1679000	-3.586482e+003	1.601493e+001	3.244075e-001
1680000	-3.594684e+003	1.908918e+001	2.780080e-001
1681000	-3.607060e+003	1.689552e+001	3.107905e-001
1682000	-3.585152e+003	1.774237e+001	3.161888e-001
1683000	-3.576299e+003	1.445096e+001	3.557805e-001
1684000	-3.591648e+003	1.679621e+001	3.153366e-001
1685000	-3.567332e+003	1.927510e+001	2.582943e-001
1686000	-3.580675e+003	1.833978e+001	3.060643e-001
1687000	-3.574037e+003	1.794700e+001	3.062873e-001
1688000	-3.585887e+003	1.656295e+001	3.373778e-001
1689000	-3.580388e+003	1.726983e+001	3.016600e-001
1690000	-3.586532e+003	1.557361e+001	3.216466e-001
1691000	-3.571507e+003	1.782466e+001	2.921770e-001
1692000	-3.566791e+003	1.589093e+001	3.111268e-001
1693000	-3.586366e+003	1.893122e+001	3.117416e-001
1694000	-3.573853e+003	1.495634e+001	3.469163e-001
1695000	-3.574191e+003	1.429026e+001	3.654701e-001
1696000	-3.619506e+003	1.848811e+001	2.501135e-001
1697000	-3.585871e+003	1.445324e+001	3.756729e-001
1698000	-3.575815e+003	1.475928e+001	3.891390e-001
1699000	-3.563317e+003	1.574311e+001	3.543604e-001
1700000	-3.572976e+003	1.332755e+001	3.866125e-001
1701000	-3.569513e+003	1.519607e+001	3.781705e-001
1702000	-3.578091e+003	1.540816e+001	3.342602e-001
1703000	-3.562794e+003	1.519359e+001	3.558038e-001
1704000	-3.557391e+003	1.807162e+001	2.998675e-001
1705000	-3.583341e+003	2.045361e+001	2.459665e-001
1706000	-3.573078e+003	1.868532e+001	2.628661e-001
1707000	-3.591681e+003	1.885089e+001	2.847644e-001
1708000	-3.587826e+003	1.965606e+001	2.717201e-001
1709000	-3.579051e+003	1.983763e+001	2.622736e-001
1710000	-3.565004e+003	1.827257e+001	2.638838e-001
1711000	-3.578258e+003	1.857127e+001	2.687066e-001
1712000	-3.576592e+003	1.840129e+001	2.795550e-001
1713000	-3.583686e+003	1.845583e+001	2.627575e-001
1714000	-3.575860e+003	1.878438e+001	2.854397e-001
1715000	-3.584977e+003	1.925456e+001	2.566542e-001
1716000	-3.585236e+003	1.696841e+001	3.109361e-001
1717000	-3.576723e+003	1.791362e+001	3.015471e-001
1718000	-3.572454e+003	1.880373e+001	2.901318e-001
1719000	-3.572806e+003	1.782121e+001	2.940169e-001
1720000	-3.593660e+003	1.664886e+001	3.190292e-001
1721000	-3.580620e+003	2.031870e+001	2.857361e-001
1722000	-3.569369e+003	1.826962e+001	2.849099e-001
1723000	-3.576886e+003	1.689570e+001	3.082354e-001
1724000	-3.581660e+003	1.771206e+001	2.951948e-001
1725000	-3.588390e+003	1.960496e+001	2.789969e-001
1726000	-3.583918e+003	1.556411e+001	3.430581e-001
1727000	-3.577108e+003	1.596090e+001	3.384645e-001
1728000	-3.597541e+003	2.088590e+001	2.466423e-001
1729000	-3.563844e+003	1.876412e+001	2.919373e-001
1730000	-3.587475e+003	1.761307e+001	2.919373e-001
1731000	-3.567555e+003	1.847851e+001	2.786854e-001
1732000	-3.554524e+003	1.904622e+001	2.770679e-001
1733000	-3.555935e+003	1.880732e+001	2.770679e-001
1734000	-3.569145e+003	1.584442e+001	3.378449e-001
1735000	-3.583363e+003	1.446496e+001	3.520094e-001
1736000	-3.577779e+003	1.539499e+001	3.355252e-001
1737000	-3.577070e+003	1.597330e+001	3.563015e-001
1738000	-3.564495e+003	1.683507e+001	3.128011e-001
1739000	-3.585466e+003	1.507654e+001	3.354399e-001
1740000	-3.577477e+003	1.780596e+001	2.806313e-001
1741000	-3.574549e+003	1.836069e+001	2.790435e-001
1742000	-3.589151e+003	1.993552e+001	2.478313e-001
1743000	-3.580301e+003	1.955729e+001	2.437037e-001
1744000	-3.570333e+003	1.966436e+001	2.548694e-001
1745000	-3.579832e+003	1.745054e+001	3.037144e-001
1746000	-3.579573e+003	1.771979e+001	2.874444e-001
1747000	-3.578108e+003	1.685614e+001	3.391419e-001
1748000	-3.594515e+003	1.634103e+001	3.243865e-001
1749000	-3.562062e+003	1.642257e+001	2.958932e-001
1750000	-3.575782e+003	1.885529e+001	2.854634e-001
1751000	-3.577921e+003	1.758323e+001	2.899492e-001
1752000	-3.585499e+003	1.852779e+001	2.841148e-001
1753000	-3.579059e+003	1.693049e+001	3.039289e-001
1754000	-3.579056e+003	1.994154e+001	2.907437e-001
1755000	-3.576779e+003	1.841905e+001	2.695886e-001
1756000	-3.583376e+003	1.661493e+001	3.129244e-001
1757000	-3.581989e+003	1.616412e+001	3.413175e-001
1758000	-3.570466e+003	1.628603e+001	3.404976e-001
1759000	-3.569897e+003	1.519336e+001	3.626606e-001
1760000	-3.577907e+003	1.687287e+001	3.108324e-001
1761000	-3.570646e+003	1.692671e+001	3.325831e-001
1762000	-3.572583e+003	1.932455e+001	2.797228e-001
1763000	-3.569028e+003	1.912797e+001	2.549963e-001
1764000	-3.567065e+003	1.873436e+001	2.771784e-001
1765000	-3.583720e+003	1.850522e+001	2.817446e-001
1766000	-3.579089e+003	1.908106e+001	2.837589e-001
1767000	-3.579091e+003	1.865392e+001	2.992531e-001
1768000	-3.586492e+003	1.533423e+001	3.389557e-001
1769000	-3.582003e+003	1.532943e+001	3.389557e-001
1770000	-3.570812e+003	1.693038e+001	3.057898e-001
1771000	-3.574371e+003	1.681926e+001	3.057898e-001
1772000	-3.589710e+003	1.769041e+001	2.928986e-001
1773000	-3.581548e+003	1.689321e+001	3.143334e-001
1774000	-3.572705e+003	1.694224e+001	3.114311e-001
1775000	-3.575210e+003	1.770154e+001	3.061762e-001
1776000	-3.590963e+003	1.515591e+001	3.296361e-001
1777000	-3.609089e+003	1.584781e+001	3.325864e-001
1778000	-3.596555e+003	1.797324e+001	2.916708e-001
1779000	-3.574504e+003	1.859892e+001	2.812081e-001
1780000	-3.569006e+003	1.801274e+001	3.040428e-001
1781000	-3.587518e+003	1.621548e+001	3.332351e-001
1782000	-3.582702e+003	1.502085e+001	3.332351e-001
1783000	-3.571537e+003	1.775894e+001	3.012102e-001
1784000	-3.570138e+003	1.567391e+001	3.309595e-001
1785000	-3.570649e+003	1.633430e+001	3.393226e-001
1786000	-3.571299e+003	1.701939e+001	3.146323e-001
1787000	-3.567356e+003	1.469180e+001	3.375117e-001
1788000	-3.583620e+003	1.699589e+001	3.227407e-001
1789000	-3.591358e+003	1.658587e+001	3.235919e-001
1790000	-3.586188e+003	1.515428e+001	3.533270e-001
1791000	-3.582637e+003	1.873978e+001	2.644106e-001
1792000	-3.580849e+003	1.732643e+001	3.005218e-001
1793000	-3.575140e+003	1.650923e+001	3.097176e-001
1794000	-3.563873e+003	2.065165e+001	2.551247e-001
1795000	-3.578398e+003	1.640684e+001	3.190594e-001
1796000	-3.593717e+003	1.683808e+001	3.205844e-001
1797000	-3.596977e+003	1.528343e+001	3.608180e-001
1798000	-3.590565e+003	1.443436e+001	3.265189e-001
1799000	-3.568596e+003	1.936862e+001	3.112509e-001
1800000	-3.566734e+003	1.781229e+001	2.993431e-001
1801000	-3.579933e+003	1.675757e+001	3.064727e-001
1802000	-3.558544e+003	1.847908e+001	2.639998e-001
1803000	-3.579476e+003	1.821000e+001	2.790123e-001
1804000	-3.591511e+003	1.915960e+001	2.667216e-001
1805000	-3.579758e+003	1.770401e+001	3.189217e-001
1806000	-3.577476e+003	1.846604e+001	2.746206e-001
1807000	-3.572111e+003	1.444666e+001	3.528383e-001
1808000	-3.565012e+003	1.599540e+001	3.370844e-001
1809000	-3.550382e+003	1.666040e+001	2.973085e-001
1810000	-3.568846e+003	1.904757e+001	2.679868e-001
1811000	-3.592445e+003	1.994234e+001	2.535059e-001
1812000	-3.561276e+003	1.921295e+001	2.678793e-001
1813000	-3.557445e+003	1.994922e+001	2.678793e-001
1814000	-3.552974e+003	1.810017e+001	2.742441e-001
1815000	-3.565041e+003	1.733411e+001	2.921059e-001
1816000	-3.579858e+003	1.678902e+001	3.035340e-001
1817000	-3.589680e+003	1.596120e+001	3.305010e-001
1818000	-3.581139e+003	1.772809e+001	2.988322e-001
1819000	-3.581655e+003	1.636757e+001	3.322708e-001
1820000	-3.567460e+003	1.809187e+001	2.904107e-001
1821000	-3.575793e+003	1.867753e+001	2.619119e-001
1822000	-3.577971e+003	1.897217e+001	2.690697e-001
1823000	-3.576955e+003	1.976170e+001	2.908929e-001
1824000	-3.569455e+003	1.919607e+001	2.740929e-001
1825000	-3.573335e+003	1.734037e+001	3.069665e-001
1826000	-3.583097e+003	1.798641e+001	2.910392e-001
1827000	-3.569906e+003	1.718961e+001	3.161401e-001
1828000	-3.572388e+003	1.584022e+001	3.234677e-001
1829000	-3.585768e+003	1.693934e+001	2.990348e-001
1830000	-3.581124e+003	1.585763e+001	3.471398e-001
1831000	-3.583697e+003	1.526984e+001	3.128421e-001
1832000	-3.565990e+003	1.973759e+001	2.611721e-001
1833000	-3.587588e+003	1.849323e+001	2.667277e-001
1834000	-3.587299e+003	1.878021e+001	2.759884e-001
1835000	-3.569994e+003	2.062012e+001	2.508975e-001
1836000	-3.582198e+003	1.856253e+001	2.656260e-001
1837000	-3.574799e+003	1.875136e+001	2.689257e-001
1838000	-3.617225e+003	1.915789e+001	2.442573e-001
1839000	-3.576136e+003	1.854660e+001	2.760364e-001
1840000	-3.574064e+003	1.810528e+001	3.008134e-001
1841000	-3.584868e+003	1.863046e+001	2.729872e-001
1842000	-3.578886e+003	1.887176e+001	2.742937e-001
1843000	-3.579011e+003	1.696878e+001	2.809884e-001
1844000	-3.582462e+003	1.796073e+001	2.981228e-001
1845000	-3.582596e+003	2.023741e+001	2.761207e-001
1846000	-3.573707e+003	1.923082e+001	2.744659e-001
1847000	-3.589667e+003	1.797822e+001	2.744659e-001
1848000	-3.589067e+003	1.890612e+001	2.743832e-001
1849000	-3.583983e+003	1.971165e+001	2.644170e-001
1850000	-3.581775e+003	1.744599e+001	3.149480e-001
1851000	-3.576671e+003	1.543598e+001	3.403946e-001
1852000	-3.563153e+003	1.903990e+001	2.773573e-001
1853000	-3.581681e+003	1.891769e+001	2.856220e-001
1854000	-3.576692e+003	1.916142e+001	2.739631e-001
1855000	-3.591615e+003	1.581472e+001	3.191872e-001
1856000	-3.582814e+003	1.688618e+001	3.443190e-001
1857000	-3.587115e+003	1.567293e+001	3.627292e-001
1858000	-3.578290e+003	1.544830e+001	3.584892e-001
1859000	-3.592662e+003	1.469584e+001	3.433651e-001
1860000	-3.597633e+003	1.615661e+001	3.143093e-001
1861000	-3.579427e+003	1.701634e+001	3.187731e-001
1862000	-3.567582e+003	1.802702e+001	2.887864e-001
1863000	-3.582590e+003	1.832218e+001	2.863754e-001
1864000	-3.569683e+003	1.748001e+001	2.850842e-001
1865000	-3.583661e+003	1.792995e+001	3.008289e-001
1866000	-3.567418e+003	1.780684e+001	2.916730e-001
1867000	-3.600853e+003	1.653918e+001	3.134558e-001
1868000	-3.574694e+003	1.762462e+001	2.920241e-001
1869000	-3.577551e+003	1.897538e+001	2.780411e-001
1870000	-3.579344e+003	1.769248e+001	2.816568e-001
1871000	-3.575986e+003	1.637729e+001	3.318075e-001
1872000	-3.571656e+003	1.627712e+001	3.221567e-001
1873000	-3.575224e+003	1.514768e+001	3.255366e-001
1874000	-3.553999e+003	1.748949e+001	2.894321e-001
1875000	-3.567870e+003	1.640041e+001	3.020537e-001
1876000	-3.587898e+003	1.697202e+001	3.071791e-001
1877000	-3.590461e+003	1.686209e+001	3.216862e-001
1878000	-3.600038e+003	1.672339e+001	3.072812e-001
1879000	-3.595530e+003	1.811290e+001	3.072812e-001
1880000	-3.578622e+003	1.691728e+001	3.015434e-001
1881000	-3.572301e+003	1.721631e+001	3.074272e-001
1882000	-3.583034e+003	1.827535e+001	2.991134e-001
1883000	-3.579241e+003	1.675855e+001	3.208234e-001
1884000	-3.576359e+003	1.644819e+001	3.286282e-001
1885000	-3.575599e+003	1.632742e+001	3.181757e-001
1886000	-3.564672e+003	1.611328e+001	3.227900e-001
1887000	-3.576376e+003	1.723255e+001	3.045351e-001
1888000	-3.566385e+003	1.810364e+001	2.888411e-001
1889000	-3.573918e+003	1.834580e+001	2.771891e-001
1890000	-3.579623e+003	1.895124e+001	2.877505e-001
1891000	-3.586319e+003	1.731122e+001	2.984908e-001
1892000	-3.575967e+003	1.784814e+001	2.697252e-001
1893000	-3.589474e+003	1.929929e+001	3.005521e-001
1894000	-3.591566e+003	1.754792e+001	2.930152e-001
1895000	-3.573143e+003	2.093591e+001	2.465062e-001
1896000	-3.579853e+003	1.819261e+001	2.790435e-001
1897000	-3.575051e+003	1.793816e+001	2.854380e-001
1898000	-3.570711e+003	1.839622e+001	3.153492e-001
1899000	-3.571505e+003	1.570185e+001	3.195615e-001
1900000	-3.563976e+003	1.536860e+001	3.393397e-001
1901000	-3.580950e+003	1.636839e+001	3.308762e-001
1902000	-3.578850e+003	1.599984e+001	3.344354e-001
1903000	-3.576420e+003	1.831045e+001	2.757387e-001
1904000	-3.583702e+003	1.868587e+001	2.882488e-001
1905000	-3.597548e+003	1.630886e+001	3.095130e-001
1906000	-3.589283e+003	1.687392e+001	2.930344e-001
1907000	-3.560828e+003	1.635437e+001	3.045232e-001
1908000	-3.571338e+003	1.687582e+001	2.985070e-001
1909000	-3.579965e+003	1.786542e+001	3.051990e-001
1910000	-3.574598e+003	1.617209e+001	3.053181e-001
1911000	-3.593732e+003	1.714804e+001	3.063110e-001
1912000	-3.569991e+003	1.882604e+001	2.759670e-001
1913000	-3.574738e+003	1.796391e+001	3.005265e-001
1914000	-3.566660e+003	1.577026e+001	3.492468e-001
1915000	-3.573940e+003	1.677842e+001	3.289769e-001
1916000	-3.566033e+003	1.720743e+001	2.831760e-001
1917000	-3.572738e+003	1.541244e+001	3.442829e-001
1918000	-3.589103e+003	1.566767e+001	3.501360e-001
1919000	-3.574285e+003	1.776172e+001	3.049546e-001
1920000	-3.572925e+003	1.698988e+001	2.905450e-001
1921000	-3.586041e+003	1.608715e+001	3.403050e-001
1922000	-3.580686e+003	1.543080e+001	3.260932e-001
1923000	-3.578909e+003	1.761811e+001	3.194653e-001
1924000	-3.588463e+003	1.965105e+001	2.668371e-001
1925000	-3.570728e+003	1.556621e+001	3.251860e-001
1926000	-3.567382e+003	1.656833e+001	3.110169e-001
1927000	-3.583461e+003	1.672438e+001	3.173956e-001
1928000	-3.582562e+003	1.589739e+001	3.574540e-001
1929000	-3.561207e+003	2.098408e+001	2.407642e-001
1930000	-3.572960e+003	1.794654e+001	3.011259e-001
1931000	-3.563462e+003	1.693648e+001	3.063498e-001
1932000	-3.593631e+003	1.646747e+001	3.412048e-001
1933000	-3.582982e+003	1.632179e+001	3.406374e-001
1934000	-3.585192e+003	1.796768e+001	2.943433e-001
1935000	-3.604780e+003	1.704479e+001	3.086274e-001
1936000	-3.574092e+003	1.889669e+001	2.834331e-001
1937000	-3.583669e+003	1.818382e+001	3.107151e-001
1938000	-3.570044e+003	1.750166e+001	3.118107e-001
1939000	-3.549403e+003	1.849070e+001	2.975002e-001
1940000	-3.578795e+003	1.769924e+001	3.005124e-001
1941000	-3.577580e+003	1.806511e+001	3.034818e-001
1942000	-3.578729e+003	1.786243e+001	2.968446e-001
1943000	-3.579758e+003	1.724549e+001	2.900457e-001
1944000	-3.575437e+003	1.811927e+001	2.900457e-001
1945000	-3.563627e+003	1.699402e+001	3.198872e-001
1946000	-3.580611e+003	1.459165e+001	3.472604e-001
1947000	-3.570307e+003	1.447267e+001	3.472604e-001
1948000	-3.581301e+003	1.641485e+001	3.495759e-001
1949000	-3.575144e+003	1.611789e+001	3.326317e-001
1950000	-3.584315e+003	2.032718e+001	2.458196e-001
1951000	-3.587683e+003	1.752652e+001	2.873245e-001
1952000	-3.584814e+003	1.869629e+001	2.731811e-001
1953000	-3.587977e+003	1.997311e+001	2.701190e-001
1954000	-3.576408e+003	1.758997e+001	2.878399e-001
1955000	-3.563248e+003	1.805614e+001	3.078682e-001
1956000	-3.557439e+003	1.750887e+001	2.886734e-001
1957000	-3.608752e+003	1.549871e+001	3.615307e-001
1958000	-3.579513e+003	1.628733e+001	3.252181e-001
1959000	-3.587023e+003	1.775105e+001	3.165703e-001
1960000	-3.576280e+003	1.648512e+001	3.000074e-001
1961000	-3.588048e+003	1.772561e+001	3.141668e-001
1962000	-3.583273e+003	1.719633e+001	2.996100e-001
1963000	-3.605962e+003	1.787607e+001	3.060998e-001
1964000	-3.601170e+003	1.566164e+001	3.274996e-001
1965000	-3.586241e+003	1.783266e+001	2.889632e-001
1966000	-3.573996e+003	1.730767e+001	3.065326e-001
1967000	-3.570007e+003	2.064207e+001	2.452208e-001
1968000	-3.584938e+003	1.905357e+001	2.864287e-001
1969000	-3.576253e+003	1.712004e+001	3.212295e-001
1970000	-3.575739e+003	1.744281e+001	3.043390e-001
1971000	-3.565453e+003	1.800447e+001	2.859668e-001
1972000	-3.569573e+003	1.914739e+001	2.679557e-001
1973000	-3.586482e+003	1.943524e+001	2.530657e-001
1974000	-3.576464e+003	1.641283e+001	3.277292e-001
1975000	-3.574138e+003	1.802002e+001	2.964720e-001
1976000	-3.581725e+003	1.829182e+001	2.869093e-001
1977000	-3.575301e+003	1.824261e+001	2.795471e-001
1978000	-3.584355e+003	1.729171e+001	2.823026e-001
1979000	-3.575644e+003	1.918726e+001	2.759421e-001
1980000	-3.564945e+003	1.604879e+001	3.285873e-001
1981000	-3.568306e+003	1.514459e+001	3.594048e-001
1982000	-3.603787e+003	1.606937e+001	3.361761e-001
1983000	-3.578239e+003	1.527315e+001	3.366277e-001
1984000	-3.590923e+003	1.853184e+001	2.892655e-001
1985000	-3.584827e+003	1.779668e+001	2.996389e-001
1986000	-3.599166e+003	1.990415e+001	2.612983e-001
1987000	-3.585228e+003	1.626106e+001	3.164726e-001
1988000	-3.579157e+003	1.722199e+001	3.216320e-001
1989000	-3.568733e+003	1.606479e+001	3.225729e-001
1990000	-3.569308e+003	1.614110e+001	3.253091e-001
1991000	-3.580698e+003	1.657191e+001	3.256436e-001
1992000	-3.585186e+003	1.545484e+001	3.277802e-001
1993000	-3.564613e+003	1.809626e+001	3.072074e-001
1994000	-3.566731e+003	1.639743e+001	3.072074e-001
1995000	-3.566324e+003	1.639013e+001	3.165406e-001
1996000	-3.566662e+003	1.820928e+001	2.894838e-001
1997000	-3.569700e+003	1.881867e+001	2.731338e-001
[truncated: 48,003 more rows]
