# Supplementary material for: 3D morphology of the Cambrian bivalved arthropod Sunella informs about head segmentation, arthrodization, and arthropodization
Source: Commun Biol. 2026 Mar 21;9:647. doi: 10.1038/s42003-026-09909-z (PMC13172534; doi:10.1038/s42003-026-09909-z)
Supplement: Supplementary file 5 — Supplementary Data 3 [file 42003_2026_9909_MOESM5_ESM.zip › S.nex.run2.p]

[ID: 4228682189]
Gen	LnL	TL	m{1}
0	-9.594900e+003	1.770000e+001	1.000000e+000
1000	-5.948207e+003	1.240097e+001	8.369591e-001
2000	-4.595714e+003	1.069370e+001	6.895316e-001
3000	-3.926961e+003	9.004966e+000	6.628693e-001
4000	-3.760429e+003	1.054827e+001	5.726224e-001
5000	-3.680971e+003	1.078691e+001	5.682945e-001
6000	-3.642916e+003	1.156981e+001	5.067965e-001
7000	-3.608098e+003	1.396932e+001	4.016568e-001
8000	-3.584116e+003	1.339113e+001	4.106986e-001
9000	-3.597076e+003	1.476839e+001	4.004918e-001
10000	-3.587541e+003	1.601317e+001	3.431607e-001
11000	-3.576483e+003	1.518764e+001	3.637634e-001
12000	-3.574390e+003	1.583473e+001	3.333550e-001
13000	-3.573165e+003	1.640627e+001	3.173703e-001
14000	-3.586385e+003	1.645560e+001	3.136637e-001
15000	-3.585696e+003	1.716851e+001	3.023094e-001
16000	-3.583548e+003	1.730917e+001	2.992831e-001
17000	-3.561367e+003	1.781011e+001	3.041863e-001
18000	-3.565469e+003	1.686997e+001	2.989102e-001
19000	-3.577334e+003	1.773948e+001	2.902812e-001
20000	-3.591299e+003	1.777620e+001	2.879944e-001
21000	-3.574160e+003	1.715064e+001	3.062224e-001
22000	-3.578353e+003	1.623004e+001	3.265271e-001
23000	-3.566345e+003	1.676869e+001	3.113210e-001
24000	-3.564715e+003	1.777293e+001	3.000638e-001
25000	-3.569143e+003	1.712028e+001	3.010842e-001
26000	-3.571006e+003	1.694848e+001	3.053606e-001
27000	-3.572210e+003	1.725918e+001	2.916219e-001
28000	-3.566405e+003	1.742548e+001	2.987509e-001
29000	-3.569057e+003	1.607904e+001	3.063486e-001
30000	-3.562757e+003	1.699065e+001	2.952327e-001
31000	-3.570726e+003	1.585244e+001	3.254651e-001
32000	-3.581858e+003	1.753611e+001	2.818078e-001
33000	-3.580133e+003	1.940603e+001	2.691241e-001
34000	-3.585282e+003	2.042568e+001	2.537688e-001
35000	-3.584328e+003	1.753069e+001	2.863428e-001
36000	-3.598516e+003	1.716922e+001	3.130137e-001
37000	-3.579990e+003	1.653736e+001	3.196826e-001
38000	-3.580119e+003	1.789515e+001	2.977860e-001
39000	-3.575931e+003	1.658422e+001	3.222368e-001
40000	-3.566240e+003	1.580737e+001	3.392346e-001
41000	-3.570356e+003	1.734544e+001	2.908099e-001
42000	-3.574293e+003	1.672783e+001	2.984371e-001
43000	-3.569335e+003	1.757888e+001	2.919522e-001
44000	-3.573337e+003	1.863202e+001	2.637106e-001
45000	-3.572132e+003	1.872301e+001	2.779643e-001
46000	-3.578384e+003	1.752647e+001	2.824678e-001
47000	-3.580612e+003	1.608392e+001	3.059718e-001
48000	-3.579655e+003	1.855426e+001	2.916075e-001
49000	-3.575088e+003	1.686560e+001	3.059953e-001
50000	-3.572529e+003	1.547203e+001	3.349736e-001
51000	-3.582151e+003	1.772425e+001	3.138843e-001
52000	-3.593091e+003	1.778558e+001	3.006863e-001
53000	-3.586624e+003	1.647656e+001	3.058212e-001
54000	-3.569628e+003	1.836016e+001	2.895966e-001
55000	-3.581108e+003	1.746599e+001	3.048557e-001
56000	-3.573304e+003	1.789137e+001	2.960159e-001
57000	-3.595639e+003	1.777249e+001	2.918409e-001
58000	-3.593327e+003	1.798830e+001	2.981828e-001
59000	-3.577864e+003	2.035063e+001	2.602279e-001
60000	-3.594462e+003	1.942574e+001	2.653166e-001
61000	-3.589718e+003	1.757006e+001	3.143258e-001
62000	-3.589797e+003	1.653233e+001	3.197863e-001
63000	-3.580772e+003	1.661655e+001	3.161492e-001
64000	-3.569743e+003	1.740771e+001	2.797687e-001
65000	-3.569965e+003	1.582845e+001	3.040939e-001
66000	-3.580379e+003	1.729774e+001	3.057941e-001
67000	-3.566453e+003	1.966036e+001	2.736848e-001
68000	-3.577665e+003	1.969473e+001	2.643519e-001
69000	-3.570732e+003	1.624532e+001	3.063727e-001
70000	-3.574219e+003	1.733346e+001	2.847854e-001
71000	-3.574180e+003	1.872820e+001	2.771506e-001
72000	-3.566825e+003	1.935585e+001	2.682615e-001
73000	-3.576021e+003	1.795602e+001	2.880513e-001
74000	-3.568974e+003	1.801717e+001	2.962798e-001
75000	-3.573732e+003	1.745026e+001	2.943390e-001
76000	-3.575212e+003	1.676002e+001	2.973208e-001
77000	-3.584712e+003	1.846896e+001	2.889396e-001
78000	-3.573065e+003	1.735166e+001	2.911698e-001
79000	-3.586563e+003	1.852363e+001	2.776640e-001
80000	-3.579536e+003	1.954921e+001	2.578245e-001
81000	-3.580779e+003	1.907970e+001	2.605634e-001
82000	-3.576012e+003	2.012062e+001	2.557518e-001
83000	-3.591978e+003	1.829604e+001	2.836851e-001
84000	-3.558219e+003	1.925114e+001	2.532962e-001
85000	-3.561441e+003	1.808846e+001	2.723664e-001
86000	-3.588907e+003	1.619655e+001	3.134737e-001
87000	-3.568310e+003	1.875696e+001	2.749466e-001
88000	-3.565343e+003	1.949090e+001	2.645753e-001
89000	-3.569688e+003	1.937278e+001	2.724623e-001
90000	-3.577041e+003	1.965791e+001	2.660205e-001
91000	-3.582842e+003	1.705928e+001	3.165191e-001
92000	-3.588033e+003	1.545481e+001	3.462952e-001
93000	-3.584774e+003	1.603959e+001	3.508334e-001
94000	-3.585388e+003	1.609721e+001	3.344349e-001
95000	-3.588699e+003	1.521577e+001	3.406769e-001
96000	-3.589234e+003	1.627370e+001	3.268312e-001
97000	-3.571988e+003	1.632331e+001	3.141965e-001
98000	-3.587128e+003	1.709371e+001	3.024216e-001
99000	-3.583327e+003	1.512165e+001	3.440189e-001
100000	-3.587060e+003	1.683472e+001	3.024487e-001
101000	-3.573626e+003	1.503843e+001	3.353974e-001
102000	-3.574164e+003	1.703079e+001	3.230979e-001
103000	-3.581331e+003	1.579772e+001	3.214909e-001
104000	-3.575306e+003	1.707083e+001	3.214316e-001
105000	-3.592175e+003	1.712891e+001	3.273348e-001
106000	-3.578770e+003	1.612927e+001	3.342740e-001
107000	-3.587096e+003	1.799666e+001	2.719606e-001
108000	-3.577144e+003	1.574426e+001	3.221872e-001
109000	-3.578107e+003	1.678563e+001	3.002601e-001
110000	-3.584008e+003	1.812322e+001	2.960802e-001
111000	-3.574778e+003	1.703852e+001	3.074186e-001
112000	-3.571489e+003	1.734631e+001	2.965815e-001
113000	-3.573993e+003	1.773893e+001	2.849551e-001
114000	-3.582922e+003	1.733018e+001	2.898959e-001
115000	-3.569393e+003	1.905298e+001	2.729111e-001
116000	-3.565304e+003	1.856781e+001	2.907608e-001
117000	-3.575681e+003	1.755925e+001	3.089515e-001
118000	-3.566568e+003	1.813267e+001	3.067603e-001
119000	-3.571572e+003	1.578600e+001	3.268795e-001
120000	-3.594291e+003	1.626527e+001	3.204437e-001
121000	-3.576679e+003	1.860566e+001	2.869658e-001
122000	-3.572662e+003	1.770386e+001	3.182222e-001
123000	-3.580220e+003	1.781970e+001	2.846693e-001
124000	-3.578679e+003	1.855044e+001	2.738798e-001
125000	-3.583759e+003	1.790853e+001	2.687500e-001
126000	-3.556809e+003	1.816159e+001	2.642849e-001
127000	-3.556440e+003	1.978189e+001	2.650940e-001
128000	-3.590242e+003	1.998518e+001	2.691127e-001
129000	-3.603598e+003	1.767617e+001	2.835704e-001
130000	-3.576568e+003	1.599893e+001	3.106050e-001
131000	-3.577902e+003	1.736283e+001	2.857733e-001
132000	-3.574468e+003	1.670274e+001	3.079677e-001
133000	-3.572475e+003	1.699333e+001	2.931304e-001
134000	-3.581687e+003	1.700217e+001	3.115603e-001
135000	-3.581004e+003	1.697216e+001	3.091875e-001
136000	-3.567772e+003	1.704376e+001	3.137736e-001
137000	-3.579255e+003	1.644733e+001	3.178314e-001
138000	-3.574183e+003	1.605790e+001	3.071713e-001
139000	-3.570531e+003	1.767736e+001	3.001462e-001
140000	-3.576745e+003	1.894843e+001	2.763564e-001
141000	-3.569392e+003	1.797287e+001	3.103303e-001
142000	-3.573405e+003	1.854945e+001	2.825030e-001
143000	-3.571544e+003	1.896487e+001	2.867684e-001
144000	-3.573079e+003	1.935606e+001	2.596762e-001
145000	-3.591180e+003	1.801720e+001	2.949357e-001
146000	-3.581565e+003	1.697072e+001	3.000055e-001
147000	-3.580967e+003	1.715420e+001	3.057258e-001
148000	-3.586899e+003	1.845586e+001	2.826773e-001
149000	-3.571395e+003	1.793337e+001	2.898983e-001
150000	-3.593363e+003	1.893552e+001	2.973096e-001
151000	-3.588493e+003	2.001684e+001	2.440970e-001
152000	-3.595238e+003	1.912965e+001	2.740043e-001
153000	-3.580356e+003	1.705133e+001	2.925906e-001
154000	-3.574780e+003	1.662679e+001	3.011126e-001
155000	-3.571691e+003	1.785243e+001	2.919169e-001
156000	-3.576590e+003	1.655556e+001	3.149755e-001
157000	-3.582854e+003	1.775560e+001	3.150787e-001
158000	-3.593330e+003	1.571530e+001	3.093860e-001
159000	-3.590701e+003	1.834058e+001	3.046117e-001
160000	-3.576914e+003	1.743343e+001	2.900813e-001
161000	-3.578978e+003	1.629097e+001	3.456195e-001
162000	-3.581547e+003	1.911038e+001	2.805749e-001
163000	-3.569123e+003	1.913849e+001	2.818196e-001
164000	-3.572444e+003	1.921323e+001	2.587740e-001
165000	-3.566660e+003	1.896615e+001	2.669421e-001
166000	-3.576122e+003	1.889807e+001	2.690175e-001
167000	-3.572412e+003	1.896747e+001	2.782426e-001
168000	-3.591336e+003	1.624267e+001	3.136096e-001
169000	-3.571788e+003	1.840764e+001	3.087376e-001
170000	-3.555761e+003	1.933039e+001	2.655065e-001
171000	-3.574517e+003	1.748357e+001	2.964513e-001
172000	-3.578324e+003	1.705395e+001	3.186582e-001
173000	-3.575821e+003	1.602908e+001	3.254725e-001
174000	-3.584884e+003	1.680555e+001	3.248600e-001
175000	-3.580458e+003	1.484481e+001	3.560142e-001
176000	-3.569961e+003	1.543125e+001	3.444727e-001
177000	-3.579877e+003	1.630934e+001	3.403390e-001
178000	-3.569728e+003	1.577101e+001	3.474833e-001
179000	-3.565866e+003	1.614673e+001	3.204210e-001
180000	-3.573385e+003	1.638483e+001	3.348874e-001
181000	-3.574341e+003	1.611177e+001	3.240659e-001
182000	-3.572510e+003	1.921285e+001	2.441098e-001
183000	-3.588097e+003	1.901288e+001	2.713915e-001
184000	-3.586872e+003	1.734679e+001	3.125710e-001
185000	-3.586215e+003	1.693432e+001	3.003035e-001
186000	-3.588532e+003	1.871127e+001	2.874723e-001
187000	-3.586314e+003	1.654074e+001	3.134366e-001
188000	-3.574846e+003	1.567932e+001	3.176085e-001
189000	-3.580599e+003	1.590305e+001	3.377360e-001
190000	-3.581052e+003	1.734835e+001	2.932915e-001
191000	-3.582998e+003	1.632473e+001	3.291570e-001
192000	-3.601684e+003	1.683545e+001	3.176408e-001
193000	-3.592645e+003	1.986118e+001	2.583605e-001
194000	-3.588434e+003	1.743814e+001	2.895017e-001
195000	-3.572526e+003	2.097101e+001	2.523347e-001
196000	-3.576217e+003	1.839993e+001	2.792085e-001
197000	-3.567495e+003	1.836564e+001	2.766813e-001
198000	-3.571180e+003	1.622840e+001	2.933367e-001
199000	-3.577743e+003	1.817408e+001	2.769771e-001
200000	-3.579181e+003	1.799702e+001	2.737146e-001
201000	-3.576030e+003	1.724535e+001	3.089851e-001
202000	-3.566462e+003	1.663817e+001	3.265218e-001
203000	-3.577728e+003	1.650928e+001	3.319715e-001
204000	-3.579709e+003	1.871444e+001	2.846934e-001
205000	-3.588659e+003	1.705209e+001	3.158937e-001
206000	-3.575969e+003	1.725997e+001	2.946691e-001
207000	-3.590914e+003	1.722486e+001	3.044771e-001
208000	-3.580122e+003	1.438391e+001	3.712025e-001
209000	-3.583102e+003	1.393200e+001	3.827637e-001
210000	-3.587506e+003	1.554589e+001	3.397786e-001
211000	-3.578369e+003	1.858456e+001	2.899747e-001
212000	-3.588516e+003	1.683686e+001	3.263753e-001
213000	-3.586850e+003	1.771047e+001	2.660906e-001
214000	-3.583529e+003	1.746800e+001	3.142671e-001
215000	-3.575706e+003	1.731821e+001	3.251443e-001
216000	-3.569723e+003	1.594414e+001	3.197074e-001
217000	-3.575649e+003	1.726370e+001	3.074228e-001
218000	-3.568901e+003	1.680937e+001	2.996222e-001
219000	-3.558697e+003	1.751183e+001	2.936490e-001
220000	-3.568317e+003	1.788626e+001	3.063683e-001
221000	-3.573576e+003	1.666977e+001	3.486624e-001
222000	-3.576913e+003	1.464317e+001	3.812313e-001
223000	-3.593870e+003	1.432062e+001	3.600591e-001
224000	-3.568796e+003	1.488584e+001	3.527248e-001
225000	-3.578277e+003	1.698645e+001	3.069694e-001
226000	-3.587689e+003	1.617030e+001	3.200448e-001
227000	-3.589937e+003	1.424814e+001	3.421125e-001
228000	-3.585485e+003	1.676850e+001	3.352377e-001
229000	-3.603885e+003	1.580049e+001	3.518410e-001
230000	-3.583497e+003	1.573662e+001	3.357818e-001
231000	-3.586420e+003	1.606962e+001	3.238008e-001
232000	-3.579921e+003	1.733194e+001	3.220349e-001
233000	-3.562887e+003	1.809356e+001	2.881287e-001
234000	-3.590761e+003	1.825085e+001	3.057085e-001
235000	-3.576693e+003	1.763449e+001	2.950717e-001
236000	-3.581349e+003	1.876861e+001	2.619766e-001
237000	-3.572597e+003	1.866863e+001	2.752009e-001
238000	-3.555627e+003	1.903254e+001	2.665910e-001
239000	-3.571260e+003	1.774717e+001	2.991817e-001
240000	-3.571332e+003	1.602370e+001	3.323570e-001
241000	-3.578186e+003	1.446677e+001	3.555253e-001
242000	-3.584849e+003	1.444391e+001	3.401996e-001
243000	-3.586589e+003	1.624396e+001	3.357317e-001
244000	-3.576362e+003	1.612874e+001	3.122813e-001
245000	-3.574440e+003	1.701318e+001	3.132353e-001
246000	-3.572662e+003	1.846145e+001	2.780697e-001
247000	-3.580008e+003	1.776186e+001	2.805134e-001
248000	-3.575339e+003	1.605795e+001	2.995035e-001
249000	-3.583775e+003	1.568755e+001	3.142172e-001
250000	-3.586810e+003	1.535600e+001	3.384453e-001
251000	-3.590083e+003	1.567230e+001	3.437098e-001
252000	-3.580336e+003	1.545451e+001	3.215760e-001
253000	-3.569313e+003	1.792618e+001	3.036100e-001
254000	-3.576243e+003	1.829486e+001	2.859429e-001
255000	-3.601996e+003	1.695773e+001	2.933772e-001
256000	-3.578623e+003	2.017357e+001	2.769403e-001
257000	-3.575077e+003	1.819832e+001	2.801428e-001
258000	-3.592749e+003	1.882630e+001	2.462500e-001
259000	-3.565539e+003	1.865116e+001	2.628494e-001
260000	-3.587284e+003	1.567306e+001	3.114316e-001
261000	-3.575712e+003	1.637718e+001	3.323744e-001
262000	-3.573809e+003	1.775463e+001	3.080669e-001
263000	-3.582836e+003	1.781189e+001	2.518292e-001
264000	-3.576509e+003	1.812517e+001	2.889474e-001
265000	-3.576245e+003	1.854947e+001	2.810079e-001
266000	-3.570452e+003	1.905476e+001	2.867892e-001
267000	-3.563836e+003	1.728419e+001	2.887119e-001
268000	-3.568196e+003	1.685043e+001	3.178316e-001
269000	-3.582124e+003	1.816390e+001	2.720917e-001
270000	-3.590023e+003	1.805310e+001	2.743630e-001
271000	-3.558963e+003	1.751916e+001	2.978410e-001
272000	-3.579520e+003	1.745487e+001	2.924031e-001
273000	-3.561060e+003	1.935536e+001	2.609065e-001
274000	-3.582445e+003	1.745893e+001	2.855977e-001
275000	-3.568986e+003	2.048131e+001	2.648566e-001
276000	-3.571065e+003	1.814468e+001	2.851655e-001
277000	-3.565423e+003	1.854924e+001	2.687470e-001
278000	-3.593808e+003	1.816346e+001	2.893284e-001
279000	-3.575942e+003	1.869989e+001	2.891145e-001
280000	-3.564671e+003	1.809067e+001	2.954110e-001
281000	-3.579328e+003	1.603684e+001	3.134343e-001
282000	-3.573189e+003	1.832412e+001	2.889841e-001
283000	-3.586883e+003	1.781184e+001	3.092538e-001
284000	-3.582252e+003	1.663723e+001	3.228971e-001
285000	-3.592314e+003	1.759100e+001	3.047366e-001
286000	-3.557007e+003	1.809887e+001	2.944334e-001
287000	-3.558820e+003	1.553264e+001	3.424167e-001
288000	-3.574331e+003	1.534307e+001	3.309117e-001
289000	-3.577740e+003	1.665092e+001	3.172841e-001
290000	-3.591740e+003	1.620195e+001	3.270181e-001
291000	-3.586443e+003	1.762881e+001	3.101536e-001
292000	-3.578978e+003	1.576878e+001	3.187682e-001
293000	-3.573847e+003	1.517582e+001	3.414453e-001
294000	-3.576043e+003	1.659731e+001	3.309903e-001
295000	-3.577069e+003	1.778254e+001	2.945751e-001
296000	-3.586320e+003	1.795189e+001	2.989401e-001
297000	-3.586253e+003	1.744460e+001	3.052120e-001
298000	-3.585237e+003	1.612124e+001	3.091157e-001
299000	-3.597434e+003	1.783916e+001	2.836975e-001
300000	-3.590536e+003	1.690675e+001	2.971156e-001
301000	-3.591103e+003	1.893971e+001	2.912856e-001
302000	-3.598017e+003	1.885884e+001	2.797335e-001
303000	-3.593168e+003	2.080664e+001	2.573891e-001
304000	-3.572459e+003	1.881088e+001	2.736004e-001
305000	-3.576483e+003	1.838115e+001	2.893991e-001
306000	-3.575596e+003	1.773265e+001	2.637224e-001
307000	-3.588552e+003	1.759070e+001	2.945781e-001
308000	-3.575858e+003	1.710073e+001	2.934561e-001
309000	-3.566938e+003	1.776120e+001	3.048976e-001
310000	-3.572921e+003	1.847745e+001	2.988038e-001
311000	-3.575391e+003	1.937071e+001	2.575205e-001
312000	-3.585305e+003	1.730721e+001	2.934838e-001
313000	-3.594611e+003	1.762089e+001	2.764236e-001
314000	-3.569910e+003	1.935415e+001	2.765826e-001
315000	-3.580905e+003	1.884354e+001	2.834230e-001
316000	-3.582682e+003	1.846452e+001	2.668652e-001
317000	-3.602062e+003	1.890567e+001	2.733268e-001
318000	-3.600678e+003	1.951872e+001	2.639788e-001
319000	-3.574980e+003	1.833403e+001	2.727061e-001
320000	-3.582675e+003	1.855609e+001	2.931142e-001
321000	-3.571568e+003	1.818349e+001	2.935125e-001
322000	-3.572449e+003	1.879628e+001	2.878773e-001
323000	-3.582314e+003	1.891423e+001	2.583611e-001
324000	-3.593835e+003	1.662417e+001	3.256840e-001
325000	-3.600278e+003	1.601043e+001	3.417509e-001
326000	-3.578031e+003	1.596415e+001	3.378019e-001
327000	-3.591619e+003	1.566425e+001	3.406602e-001
328000	-3.580261e+003	1.793410e+001	2.909762e-001
329000	-3.570653e+003	1.736433e+001	2.792411e-001
330000	-3.586880e+003	1.629191e+001	2.809384e-001
331000	-3.592793e+003	1.792432e+001	2.771344e-001
332000	-3.590379e+003	1.784750e+001	2.959762e-001
333000	-3.592226e+003	1.643394e+001	3.130818e-001
334000	-3.569886e+003	1.696836e+001	3.142247e-001
335000	-3.579701e+003	1.810359e+001	2.788563e-001
336000	-3.587138e+003	1.867015e+001	2.625308e-001
337000	-3.574857e+003	1.728347e+001	3.004313e-001
338000	-3.586286e+003	1.638707e+001	3.117126e-001
339000	-3.584835e+003	1.666432e+001	3.335753e-001
340000	-3.589320e+003	1.734853e+001	3.079715e-001
341000	-3.571966e+003	1.684758e+001	2.902552e-001
342000	-3.566319e+003	1.809238e+001	2.927974e-001
343000	-3.579843e+003	1.779931e+001	2.993765e-001
344000	-3.565507e+003	1.767850e+001	3.008023e-001
345000	-3.557049e+003	1.904082e+001	2.863271e-001
346000	-3.555540e+003	1.618023e+001	3.319087e-001
347000	-3.557200e+003	1.626590e+001	3.175926e-001
348000	-3.562681e+003	1.745973e+001	2.898568e-001
349000	-3.576823e+003	1.830722e+001	2.625761e-001
350000	-3.571410e+003	1.728353e+001	3.186888e-001
351000	-3.568842e+003	1.788302e+001	2.867840e-001
352000	-3.567967e+003	1.581660e+001	3.114052e-001
353000	-3.559189e+003	1.773852e+001	2.957018e-001
354000	-3.566037e+003	1.735978e+001	3.117877e-001
355000	-3.573493e+003	1.736921e+001	2.904333e-001
356000	-3.582344e+003	1.839195e+001	3.147886e-001
357000	-3.572589e+003	1.999023e+001	2.531421e-001
358000	-3.588840e+003	1.922601e+001	2.551328e-001
359000	-3.575410e+003	1.967779e+001	2.654530e-001
360000	-3.573157e+003	1.678341e+001	3.030867e-001
361000	-3.568526e+003	1.682644e+001	3.168964e-001
362000	-3.584503e+003	1.750040e+001	2.848354e-001
363000	-3.583595e+003	1.738608e+001	3.119471e-001
364000	-3.580865e+003	1.683615e+001	3.124458e-001
365000	-3.590063e+003	1.732769e+001	3.118684e-001
366000	-3.574983e+003	1.475121e+001	3.339694e-001
367000	-3.579425e+003	1.939898e+001	2.708456e-001
368000	-3.583544e+003	1.744121e+001	3.104053e-001
369000	-3.565535e+003	1.698749e+001	3.040113e-001
370000	-3.562308e+003	1.786562e+001	2.809023e-001
371000	-3.581301e+003	1.752981e+001	3.063370e-001
372000	-3.569216e+003	1.728425e+001	3.143380e-001
373000	-3.579247e+003	1.631646e+001	3.145416e-001
374000	-3.564318e+003	1.634898e+001	3.137738e-001
375000	-3.571856e+003	1.759318e+001	3.010431e-001
376000	-3.581795e+003	1.758093e+001	2.654346e-001
377000	-3.574151e+003	1.997660e+001	2.625003e-001
378000	-3.583307e+003	1.924278e+001	2.715845e-001
379000	-3.579235e+003	1.766873e+001	2.912626e-001
380000	-3.564135e+003	1.898808e+001	2.596433e-001
381000	-3.566764e+003	1.831675e+001	2.728896e-001
382000	-3.569862e+003	1.638336e+001	3.333632e-001
383000	-3.594785e+003	1.889217e+001	3.015790e-001
384000	-3.582614e+003	1.989061e+001	2.868739e-001
385000	-3.595365e+003	1.765491e+001	3.055329e-001
386000	-3.577087e+003	1.630834e+001	3.350290e-001
387000	-3.575579e+003	1.753806e+001	3.005976e-001
388000	-3.575729e+003	1.659971e+001	3.025875e-001
389000	-3.574613e+003	1.796688e+001	3.066195e-001
390000	-3.578420e+003	1.798311e+001	2.810100e-001
391000	-3.560205e+003	1.858053e+001	2.775373e-001
392000	-3.569405e+003	1.665505e+001	3.110662e-001
393000	-3.573110e+003	1.715230e+001	2.985838e-001
394000	-3.569575e+003	1.742184e+001	3.114666e-001
395000	-3.590559e+003	1.755700e+001	2.950877e-001
396000	-3.589090e+003	1.622102e+001	3.059052e-001
397000	-3.584787e+003	1.692731e+001	3.021971e-001
398000	-3.585297e+003	1.635459e+001	3.265196e-001
399000	-3.578936e+003	1.966843e+001	2.657877e-001
400000	-3.585275e+003	1.935127e+001	2.743242e-001
401000	-3.579349e+003	1.779706e+001	2.980833e-001
402000	-3.584361e+003	1.792621e+001	3.016116e-001
403000	-3.583377e+003	1.815807e+001	2.908812e-001
404000	-3.583710e+003	1.967977e+001	2.613868e-001
405000	-3.582703e+003	1.871566e+001	2.744716e-001
406000	-3.588474e+003	1.883812e+001	2.795564e-001
407000	-3.580659e+003	1.967383e+001	2.595003e-001
408000	-3.576180e+003	1.801963e+001	2.755030e-001
409000	-3.584602e+003	1.769093e+001	3.010635e-001
410000	-3.581918e+003	1.906004e+001	3.022334e-001
411000	-3.599601e+003	1.817913e+001	2.837805e-001
412000	-3.575759e+003	1.734767e+001	2.806125e-001
413000	-3.579256e+003	2.023503e+001	2.441191e-001
414000	-3.583936e+003	1.908166e+001	2.853942e-001
415000	-3.574617e+003	1.592274e+001	3.195961e-001
416000	-3.571993e+003	1.681055e+001	3.213955e-001
417000	-3.591012e+003	1.701753e+001	2.939751e-001
418000	-3.599866e+003	1.380663e+001	3.851695e-001
419000	-3.595902e+003	1.813496e+001	2.969818e-001
420000	-3.598614e+003	1.653265e+001	3.098123e-001
421000	-3.587591e+003	1.461678e+001	3.421559e-001
422000	-3.579729e+003	1.896243e+001	2.675312e-001
423000	-3.595217e+003	1.718367e+001	3.353892e-001
424000	-3.572181e+003	1.694290e+001	2.842849e-001
425000	-3.571225e+003	1.770954e+001	2.778209e-001
426000	-3.578400e+003	1.737188e+001	2.919223e-001
427000	-3.568497e+003	1.730947e+001	2.964152e-001
428000	-3.568643e+003	1.810752e+001	2.899340e-001
429000	-3.568602e+003	1.591022e+001	3.312530e-001
430000	-3.586539e+003	1.558542e+001	3.216549e-001
431000	-3.580637e+003	1.497713e+001	3.474633e-001
432000	-3.582325e+003	1.509355e+001	3.623349e-001
433000	-3.568435e+003	1.825039e+001	2.903468e-001
434000	-3.598053e+003	1.701666e+001	3.033669e-001
435000	-3.586358e+003	1.949275e+001	2.653754e-001
436000	-3.577736e+003	1.822563e+001	2.903539e-001
437000	-3.556568e+003	1.774900e+001	2.794923e-001
438000	-3.576844e+003	2.050368e+001	2.522798e-001
439000	-3.579082e+003	1.742888e+001	2.909574e-001
440000	-3.570923e+003	1.741942e+001	3.094005e-001
441000	-3.584022e+003	1.700296e+001	3.383616e-001
442000	-3.563689e+003	1.792055e+001	2.986317e-001
443000	-3.578523e+003	1.782542e+001	3.132220e-001
444000	-3.582829e+003	1.702512e+001	2.936849e-001
445000	-3.576558e+003	1.705705e+001	3.165258e-001
446000	-3.571050e+003	1.728520e+001	3.076544e-001
447000	-3.579279e+003	1.710556e+001	3.059008e-001
448000	-3.585227e+003	1.842911e+001	2.930849e-001
449000	-3.578022e+003	1.983561e+001	2.637183e-001
450000	-3.576980e+003	2.002000e+001	2.888294e-001
451000	-3.581369e+003	1.898483e+001	2.983418e-001
452000	-3.590555e+003	1.903712e+001	2.712170e-001
453000	-3.590500e+003	1.692732e+001	3.003605e-001
454000	-3.584258e+003	1.881612e+001	2.817867e-001
455000	-3.577740e+003	1.786367e+001	2.975486e-001
456000	-3.565910e+003	1.878146e+001	2.832466e-001
457000	-3.594647e+003	1.861475e+001	2.831274e-001
458000	-3.594161e+003	1.687220e+001	3.090741e-001
459000	-3.574664e+003	1.919408e+001	2.840045e-001
460000	-3.594548e+003	1.857668e+001	2.681513e-001
461000	-3.594448e+003	1.821664e+001	2.550465e-001
462000	-3.569749e+003	1.778558e+001	3.030411e-001
463000	-3.557745e+003	1.663676e+001	3.003681e-001
464000	-3.578915e+003	1.589451e+001	3.276674e-001
465000	-3.578314e+003	1.794206e+001	2.869255e-001
466000	-3.572389e+003	1.861810e+001	2.954175e-001
467000	-3.583275e+003	2.010258e+001	2.625844e-001
468000	-3.569243e+003	1.902580e+001	2.794424e-001
469000	-3.575188e+003	1.863392e+001	2.653972e-001
470000	-3.558993e+003	1.768723e+001	2.943482e-001
471000	-3.584734e+003	1.747670e+001	2.937054e-001
472000	-3.587352e+003	1.849370e+001	2.802346e-001
473000	-3.569624e+003	1.747137e+001	2.890807e-001
474000	-3.585953e+003	1.646081e+001	3.248727e-001
475000	-3.593337e+003	1.878232e+001	2.921599e-001
476000	-3.589378e+003	1.676631e+001	2.980888e-001
477000	-3.588836e+003	1.730797e+001	3.085561e-001
478000	-3.583215e+003	1.695765e+001	2.910474e-001
479000	-3.579699e+003	1.768762e+001	2.962039e-001
480000	-3.575092e+003	1.551995e+001	3.430649e-001
481000	-3.582150e+003	1.656934e+001	3.214759e-001
482000	-3.588924e+003	1.773831e+001	2.989901e-001
483000	-3.576209e+003	1.705389e+001	3.029578e-001
484000	-3.591895e+003	1.675265e+001	2.965840e-001
485000	-3.590600e+003	1.858791e+001	2.921838e-001
486000	-3.588787e+003	2.073043e+001	2.569083e-001
487000	-3.579467e+003	1.982907e+001	2.651209e-001
488000	-3.574124e+003	1.887989e+001	2.752148e-001
489000	-3.592824e+003	1.790439e+001	2.762177e-001
490000	-3.571876e+003	2.072029e+001	2.384802e-001
491000	-3.558301e+003	1.804053e+001	2.978396e-001
492000	-3.573225e+003	1.648164e+001	3.256321e-001
493000	-3.572593e+003	1.548764e+001	3.553128e-001
494000	-3.585279e+003	1.793446e+001	3.079124e-001
495000	-3.575437e+003	1.579640e+001	3.223280e-001
496000	-3.582201e+003	1.691084e+001	3.200421e-001
497000	-3.585991e+003	1.974492e+001	2.702297e-001
498000	-3.577986e+003	1.693929e+001	3.147179e-001
499000	-3.591625e+003	1.668807e+001	3.279841e-001
500000	-3.585989e+003	1.787896e+001	2.970684e-001
501000	-3.576837e+003	1.751931e+001	2.891514e-001
502000	-3.585949e+003	1.959953e+001	2.700869e-001
503000	-3.588864e+003	1.744505e+001	3.139198e-001
504000	-3.606519e+003	1.808078e+001	2.964167e-001
505000	-3.575231e+003	1.856457e+001	2.822538e-001
506000	-3.563891e+003	1.779254e+001	2.921830e-001
507000	-3.595696e+003	1.895879e+001	2.699805e-001
508000	-3.563565e+003	1.533187e+001	3.231436e-001
509000	-3.565396e+003	1.777589e+001	2.865175e-001
510000	-3.563185e+003	1.750655e+001	2.880869e-001
511000	-3.570759e+003	1.803485e+001	2.899086e-001
512000	-3.564574e+003	1.706611e+001	2.949606e-001
513000	-3.568245e+003	2.031684e+001	2.589922e-001
514000	-3.593650e+003	1.762050e+001	2.854635e-001
515000	-3.601592e+003	1.678666e+001	2.734382e-001
516000	-3.587108e+003	1.757280e+001	3.007591e-001
517000	-3.593864e+003	1.744318e+001	3.130340e-001
518000	-3.585783e+003	1.775047e+001	2.860758e-001
519000	-3.587490e+003	1.971200e+001	2.573407e-001
520000	-3.574574e+003	1.588623e+001	3.224311e-001
521000	-3.579242e+003	1.672578e+001	3.073938e-001
522000	-3.586940e+003	1.866470e+001	2.787983e-001
523000	-3.572909e+003	1.953376e+001	2.761033e-001
524000	-3.591898e+003	1.820326e+001	2.701306e-001
525000	-3.570762e+003	1.836413e+001	3.007720e-001
526000	-3.572618e+003	1.851516e+001	2.914650e-001
527000	-3.578950e+003	1.726245e+001	2.887907e-001
528000	-3.584027e+003	1.763226e+001	3.008368e-001
529000	-3.603366e+003	1.674760e+001	3.070988e-001
530000	-3.595794e+003	1.813394e+001	2.705782e-001
531000	-3.588530e+003	1.948776e+001	2.826208e-001
532000	-3.595201e+003	1.759662e+001	3.278196e-001
533000	-3.600576e+003	1.764228e+001	3.040230e-001
534000	-3.577198e+003	1.933253e+001	2.757189e-001
535000	-3.589901e+003	1.868526e+001	2.869029e-001
536000	-3.573080e+003	1.892625e+001	2.768208e-001
537000	-3.575718e+003	1.777356e+001	2.943860e-001
538000	-3.581981e+003	1.554647e+001	3.401760e-001
539000	-3.581243e+003	1.777940e+001	3.064147e-001
540000	-3.589563e+003	1.733001e+001	3.177753e-001
541000	-3.587253e+003	1.796729e+001	2.947332e-001
542000	-3.593970e+003	1.744506e+001	3.142495e-001
543000	-3.567759e+003	1.758780e+001	2.985823e-001
544000	-3.573447e+003	1.712736e+001	2.761934e-001
545000	-3.581799e+003	1.724865e+001	3.010197e-001
546000	-3.580585e+003	1.728170e+001	2.780999e-001
547000	-3.590840e+003	1.594514e+001	3.172558e-001
548000	-3.583393e+003	1.568245e+001	3.139655e-001
549000	-3.577699e+003	1.781638e+001	2.868279e-001
550000	-3.581793e+003	1.778442e+001	3.156643e-001
551000	-3.566808e+003	1.984523e+001	2.542852e-001
552000	-3.565526e+003	1.968911e+001	2.646763e-001
553000	-3.570265e+003	1.829884e+001	2.808296e-001
554000	-3.583842e+003	1.814263e+001	2.777486e-001
555000	-3.581870e+003	1.780764e+001	3.038838e-001
556000	-3.593837e+003	1.768833e+001	2.897916e-001
557000	-3.574878e+003	1.847846e+001	2.958117e-001
558000	-3.576301e+003	1.754462e+001	2.941923e-001
559000	-3.576611e+003	1.828040e+001	2.702829e-001
560000	-3.580278e+003	1.870898e+001	2.778298e-001
561000	-3.580771e+003	1.888073e+001	2.741744e-001
562000	-3.588762e+003	1.550626e+001	3.335826e-001
563000	-3.584654e+003	1.924739e+001	2.515842e-001
564000	-3.588843e+003	1.791440e+001	2.923466e-001
565000	-3.576258e+003	1.553243e+001	3.380007e-001
566000	-3.579496e+003	1.712873e+001	3.178931e-001
567000	-3.573416e+003	1.628373e+001	3.174171e-001
568000	-3.571127e+003	1.830152e+001	2.811978e-001
569000	-3.592943e+003	1.544011e+001	3.831603e-001
570000	-3.596401e+003	1.684094e+001	3.458272e-001
571000	-3.571026e+003	1.508206e+001	3.383131e-001
572000	-3.562826e+003	1.695253e+001	3.096303e-001
573000	-3.573221e+003	1.623554e+001	3.151073e-001
574000	-3.569377e+003	1.883557e+001	2.670740e-001
575000	-3.580336e+003	1.747509e+001	2.829581e-001
576000	-3.579800e+003	1.781501e+001	3.017219e-001
577000	-3.584526e+003	1.719779e+001	3.132741e-001
578000	-3.591602e+003	1.692721e+001	3.109562e-001
579000	-3.580997e+003	1.734596e+001	2.914749e-001
580000	-3.582482e+003	1.805171e+001	2.982068e-001
581000	-3.580097e+003	1.671587e+001	3.228060e-001
582000	-3.583908e+003	1.540051e+001	3.415945e-001
583000	-3.575437e+003	1.652453e+001	3.236869e-001
584000	-3.577837e+003	1.848119e+001	3.054368e-001
585000	-3.574055e+003	1.827001e+001	2.893746e-001
586000	-3.577072e+003	1.844683e+001	2.780368e-001
587000	-3.565964e+003	2.188288e+001	2.516720e-001
588000	-3.563313e+003	1.717427e+001	2.768782e-001
589000	-3.573033e+003	1.766613e+001	2.869805e-001
590000	-3.574060e+003	1.879952e+001	2.792039e-001
591000	-3.560887e+003	1.858810e+001	2.762789e-001
592000	-3.574866e+003	1.755348e+001	2.908145e-001
593000	-3.567910e+003	1.793316e+001	3.072945e-001
594000	-3.577923e+003	1.598818e+001	3.334435e-001
595000	-3.570463e+003	1.767880e+001	2.923162e-001
596000	-3.583318e+003	1.758655e+001	3.023211e-001
597000	-3.588871e+003	1.704960e+001	3.253455e-001
598000	-3.588129e+003	1.602191e+001	3.327792e-001
599000	-3.582873e+003	1.989933e+001	2.680411e-001
600000	-3.572996e+003	1.684094e+001	3.101986e-001
601000	-3.578191e+003	2.082374e+001	2.662643e-001
602000	-3.590438e+003	1.918087e+001	2.855056e-001
603000	-3.591381e+003	1.845073e+001	2.757083e-001
604000	-3.578693e+003	1.830028e+001	2.996217e-001
605000	-3.574405e+003	1.875604e+001	2.754663e-001
606000	-3.571466e+003	1.804698e+001	2.916929e-001
607000	-3.578900e+003	1.717195e+001	2.841570e-001
608000	-3.572107e+003	1.785603e+001	2.912303e-001
609000	-3.586844e+003	1.848103e+001	2.866259e-001
610000	-3.579341e+003	1.786930e+001	3.024951e-001
611000	-3.581551e+003	1.926551e+001	2.557004e-001
612000	-3.577405e+003	1.760876e+001	3.098111e-001
613000	-3.581459e+003	1.491820e+001	3.621218e-001
614000	-3.575020e+003	1.824006e+001	2.854635e-001
615000	-3.575483e+003	1.804140e+001	3.050012e-001
616000	-3.563393e+003	1.550045e+001	3.360267e-001
617000	-3.560391e+003	1.750337e+001	2.866427e-001
618000	-3.562961e+003	1.685519e+001	3.034686e-001
619000	-3.583564e+003	1.796490e+001	3.008283e-001
620000	-3.587311e+003	1.598167e+001	3.094163e-001
621000	-3.588216e+003	1.659700e+001	3.055717e-001
622000	-3.580453e+003	1.750423e+001	2.776436e-001
623000	-3.579991e+003	1.823714e+001	2.991457e-001
624000	-3.573810e+003	1.807433e+001	2.851337e-001
625000	-3.574001e+003	1.652936e+001	3.205549e-001
626000	-3.577562e+003	1.883928e+001	2.646826e-001
627000	-3.571465e+003	1.702589e+001	2.899309e-001
628000	-3.578805e+003	1.617833e+001	3.242478e-001
629000	-3.575241e+003	1.854216e+001	3.075065e-001
630000	-3.566818e+003	1.666691e+001	3.281555e-001
631000	-3.572765e+003	1.652965e+001	3.271480e-001
632000	-3.575234e+003	1.679344e+001	3.001453e-001
633000	-3.573463e+003	1.782342e+001	2.865991e-001
634000	-3.566516e+003	1.682630e+001	3.087975e-001
635000	-3.585390e+003	1.799653e+001	3.054952e-001
636000	-3.593131e+003	1.627667e+001	3.264183e-001
637000	-3.601676e+003	1.750501e+001	2.949582e-001
638000	-3.595563e+003	1.761342e+001	2.780861e-001
639000	-3.590051e+003	1.876687e+001	2.725626e-001
640000	-3.589720e+003	1.907254e+001	2.803482e-001
641000	-3.574347e+003	1.942992e+001	2.651872e-001
642000	-3.577413e+003	1.923648e+001	2.684035e-001
643000	-3.569538e+003	1.828085e+001	2.860908e-001
644000	-3.564059e+003	1.631633e+001	3.102240e-001
645000	-3.581266e+003	1.881605e+001	2.658167e-001
646000	-3.574422e+003	1.989563e+001	2.645256e-001
647000	-3.585199e+003	1.901594e+001	2.776469e-001
648000	-3.595272e+003	1.693735e+001	2.770576e-001
649000	-3.573016e+003	2.028469e+001	2.469348e-001
650000	-3.570872e+003	1.740965e+001	3.130415e-001
651000	-3.600588e+003	1.641001e+001	3.430637e-001
652000	-3.589335e+003	1.761609e+001	2.885792e-001
653000	-3.598868e+003	1.682494e+001	3.203962e-001
654000	-3.596147e+003	1.726891e+001	3.165500e-001
655000	-3.588105e+003	1.722518e+001	3.054813e-001
656000	-3.591996e+003	1.694090e+001	2.929562e-001
657000	-3.589789e+003	1.882549e+001	2.702034e-001
658000	-3.582510e+003	1.741369e+001	3.210709e-001
659000	-3.573287e+003	1.580763e+001	3.397763e-001
660000	-3.593077e+003	1.642437e+001	3.355519e-001
661000	-3.584539e+003	1.866902e+001	2.587260e-001
662000	-3.596531e+003	1.754613e+001	2.786293e-001
663000	-3.601925e+003	1.690775e+001	3.328300e-001
664000	-3.592691e+003	1.771993e+001	3.135868e-001
665000	-3.577440e+003	1.819093e+001	2.800790e-001
666000	-3.565960e+003	1.700305e+001	2.856464e-001
667000	-3.566802e+003	1.910592e+001	2.583777e-001
668000	-3.575815e+003	1.771082e+001	2.998342e-001
669000	-3.579998e+003	1.511547e+001	3.293249e-001
670000	-3.568793e+003	1.614268e+001	3.243579e-001
671000	-3.566927e+003	1.743793e+001	2.913968e-001
672000	-3.582476e+003	1.625664e+001	3.067545e-001
673000	-3.574873e+003	1.688393e+001	3.254035e-001
674000	-3.570168e+003	1.636836e+001	3.122917e-001
675000	-3.582671e+003	1.505857e+001	3.510239e-001
676000	-3.580757e+003	1.467223e+001	3.665156e-001
677000	-3.566771e+003	1.614379e+001	3.407951e-001
678000	-3.563206e+003	1.987332e+001	2.698599e-001
679000	-3.581640e+003	1.805177e+001	2.877571e-001
680000	-3.584567e+003	1.849803e+001	2.678648e-001
681000	-3.576390e+003	1.721150e+001	3.027263e-001
682000	-3.589158e+003	1.613146e+001	3.165373e-001
683000	-3.581856e+003	1.574155e+001	3.491172e-001
684000	-3.570025e+003	1.892345e+001	2.885367e-001
685000	-3.580712e+003	1.821330e+001	2.964972e-001
686000	-3.585120e+003	1.671583e+001	2.778751e-001
687000	-3.576199e+003	1.727371e+001	3.251946e-001
688000	-3.583601e+003	1.627103e+001	3.256069e-001
689000	-3.587962e+003	1.774169e+001	3.080216e-001
690000	-3.573381e+003	1.769939e+001	3.062820e-001
691000	-3.582793e+003	1.654360e+001	3.238237e-001
692000	-3.579990e+003	1.769747e+001	2.933875e-001
693000	-3.577881e+003	2.218610e+001	2.446058e-001
694000	-3.575603e+003	1.776290e+001	2.996863e-001
695000	-3.581024e+003	1.660718e+001	3.178697e-001
696000	-3.570890e+003	1.947826e+001	2.687388e-001
697000	-3.569048e+003	1.988393e+001	2.682637e-001
698000	-3.579909e+003	1.568663e+001	3.239465e-001
699000	-3.586308e+003	1.810442e+001	2.686308e-001
700000	-3.563455e+003	1.815697e+001	2.872658e-001
701000	-3.567009e+003	1.884795e+001	2.827822e-001
702000	-3.567536e+003	1.792775e+001	2.838771e-001
703000	-3.574144e+003	1.726902e+001	2.987659e-001
704000	-3.569923e+003	1.654861e+001	2.893602e-001
705000	-3.581259e+003	1.771795e+001	2.979930e-001
706000	-3.578646e+003	1.906615e+001	2.643296e-001
707000	-3.592481e+003	1.627176e+001	3.087655e-001
708000	-3.597385e+003	1.915782e+001	2.744342e-001
709000	-3.591168e+003	1.879331e+001	2.610707e-001
710000	-3.592469e+003	1.890534e+001	3.035320e-001
711000	-3.574067e+003	1.744323e+001	3.017744e-001
712000	-3.586837e+003	1.702216e+001	3.138945e-001
713000	-3.591412e+003	1.721473e+001	2.814773e-001
714000	-3.574984e+003	1.705999e+001	2.997086e-001
715000	-3.583720e+003	1.651308e+001	3.259483e-001
716000	-3.568745e+003	1.639883e+001	3.247993e-001
717000	-3.558039e+003	1.683556e+001	3.165878e-001
718000	-3.566627e+003	1.795731e+001	2.792797e-001
719000	-3.564485e+003	1.826864e+001	2.768618e-001
720000	-3.575326e+003	1.924885e+001	2.767019e-001
721000	-3.575772e+003	1.871939e+001	2.677587e-001
722000	-3.588110e+003	1.733711e+001	2.899223e-001
723000	-3.599821e+003	1.725619e+001	2.861127e-001
724000	-3.572871e+003	1.902983e+001	2.838565e-001
725000	-3.577122e+003	1.672787e+001	3.147100e-001
726000	-3.573082e+003	1.880107e+001	2.923397e-001
727000	-3.570008e+003	1.847945e+001	2.912806e-001
728000	-3.552757e+003	1.667392e+001	3.240691e-001
729000	-3.554522e+003	1.918266e+001	2.510069e-001
730000	-3.563795e+003	1.805819e+001	2.785586e-001
731000	-3.566057e+003	1.796655e+001	3.021948e-001
732000	-3.567765e+003	1.554732e+001	3.572938e-001
733000	-3.583743e+003	1.567781e+001	3.116410e-001
734000	-3.591947e+003	1.773190e+001	2.960296e-001
735000	-3.583482e+003	1.739632e+001	2.923429e-001
736000	-3.583343e+003	1.779610e+001	2.846981e-001
737000	-3.568827e+003	1.753126e+001	3.100147e-001
738000	-3.587613e+003	1.797635e+001	3.005076e-001
739000	-3.569126e+003	1.572553e+001	3.122255e-001
740000	-3.596376e+003	1.914324e+001	2.806709e-001
741000	-3.579147e+003	1.854884e+001	2.870475e-001
742000	-3.569865e+003	1.618040e+001	3.382942e-001
743000	-3.566938e+003	1.843466e+001	2.778744e-001
744000	-3.586170e+003	1.678410e+001	3.147602e-001
745000	-3.575610e+003	1.618028e+001	3.201122e-001
746000	-3.573027e+003	1.682935e+001	2.965765e-001
747000	-3.571894e+003	1.716134e+001	2.915468e-001
748000	-3.579544e+003	1.616264e+001	3.174897e-001
749000	-3.577883e+003	1.624202e+001	3.028717e-001
750000	-3.576008e+003	1.605011e+001	3.418495e-001
751000	-3.575222e+003	1.614290e+001	3.044894e-001
752000	-3.558579e+003	1.683294e+001	3.327726e-001
753000	-3.558742e+003	1.725453e+001	3.217263e-001
754000	-3.557552e+003	1.664386e+001	2.995472e-001
755000	-3.574741e+003	1.723676e+001	3.075675e-001
756000	-3.591471e+003	1.708392e+001	3.273274e-001
757000	-3.582659e+003	1.506749e+001	3.595504e-001
758000	-3.580392e+003	1.989972e+001	2.555882e-001
759000	-3.558419e+003	1.707951e+001	3.238916e-001
760000	-3.571722e+003	1.656791e+001	3.081525e-001
761000	-3.565831e+003	1.659610e+001	3.071527e-001
762000	-3.578809e+003	1.822274e+001	2.984258e-001
763000	-3.576553e+003	1.804408e+001	2.939387e-001
764000	-3.582135e+003	1.692500e+001	2.969532e-001
765000	-3.580761e+003	1.907211e+001	2.989152e-001
766000	-3.574980e+003	1.772236e+001	2.846815e-001
767000	-3.570506e+003	1.779220e+001	3.162383e-001
768000	-3.596813e+003	1.993149e+001	2.793063e-001
769000	-3.593026e+003	1.823743e+001	2.700103e-001
770000	-3.585512e+003	2.095816e+001	2.711598e-001
771000	-3.597719e+003	1.647910e+001	3.270923e-001
772000	-3.589545e+003	1.662709e+001	3.265925e-001
773000	-3.566519e+003	1.655423e+001	3.333249e-001
774000	-3.582946e+003	1.831157e+001	2.829062e-001
775000	-3.596132e+003	1.765550e+001	3.049506e-001
776000	-3.589837e+003	1.621381e+001	3.240793e-001
777000	-3.580934e+003	1.964012e+001	2.650298e-001
778000	-3.581517e+003	1.935224e+001	2.488910e-001
779000	-3.587500e+003	1.819657e+001	2.884473e-001
780000	-3.583450e+003	1.830401e+001	2.813314e-001
781000	-3.596083e+003	1.703836e+001	2.887246e-001
782000	-3.596682e+003	1.771039e+001	2.914054e-001
783000	-3.586233e+003	1.987251e+001	2.636441e-001
784000	-3.584653e+003	1.740192e+001	2.920136e-001
785000	-3.574996e+003	1.784883e+001	2.927623e-001
786000	-3.582806e+003	1.761490e+001	3.000044e-001
787000	-3.564532e+003	1.575771e+001	3.374960e-001
788000	-3.555247e+003	1.840796e+001	2.823452e-001
789000	-3.573443e+003	1.798101e+001	2.739984e-001
790000	-3.578733e+003	1.808605e+001	2.977344e-001
791000	-3.576375e+003	1.686693e+001	3.143895e-001
792000	-3.573756e+003	1.559800e+001	3.498919e-001
793000	-3.579061e+003	1.707246e+001	3.001102e-001
794000	-3.589790e+003	1.542887e+001	3.306843e-001
795000	-3.586305e+003	1.714604e+001	3.150299e-001
796000	-3.572048e+003	1.669549e+001	3.175412e-001
797000	-3.569373e+003	1.726449e+001	2.909093e-001
798000	-3.562389e+003	1.790403e+001	2.845546e-001
799000	-3.581738e+003	1.818864e+001	2.589780e-001
800000	-3.575356e+003	2.031484e+001	2.531568e-001
801000	-3.574089e+003	1.979386e+001	2.644614e-001
802000	-3.584644e+003	1.597760e+001	3.356009e-001
803000	-3.582307e+003	1.813024e+001	3.033047e-001
804000	-3.565064e+003	1.740313e+001	3.125931e-001
805000	-3.578524e+003	1.749870e+001	3.083789e-001
806000	-3.577091e+003	1.807847e+001	2.735155e-001
807000	-3.586590e+003	1.726917e+001	2.996982e-001
808000	-3.581016e+003	2.140571e+001	2.274580e-001
809000	-3.575307e+003	1.789581e+001	2.856450e-001
810000	-3.568608e+003	1.599759e+001	3.167465e-001
811000	-3.567814e+003	1.841491e+001	2.898320e-001
812000	-3.575830e+003	1.707690e+001	2.931003e-001
813000	-3.564889e+003	1.576232e+001	3.447787e-001
814000	-3.574213e+003	1.751094e+001	3.057023e-001
815000	-3.597883e+003	1.606273e+001	3.278287e-001
816000	-3.600839e+003	1.646632e+001	3.289722e-001
817000	-3.602819e+003	1.624173e+001	3.314323e-001
818000	-3.582177e+003	1.786721e+001	3.061360e-001
819000	-3.595922e+003	1.907238e+001	2.797786e-001
820000	-3.569964e+003	1.866499e+001	2.790726e-001
821000	-3.571342e+003	1.876755e+001	2.733465e-001
822000	-3.563860e+003	1.713601e+001	2.893110e-001
823000	-3.565698e+003	1.893081e+001	2.910459e-001
824000	-3.563703e+003	1.699508e+001	3.118447e-001
825000	-3.570971e+003	1.717534e+001	3.162702e-001
826000	-3.573965e+003	1.663381e+001	3.141036e-001
827000	-3.576696e+003	1.775911e+001	2.985496e-001
828000	-3.580525e+003	1.748819e+001	3.129984e-001
829000	-3.594460e+003	1.729688e+001	3.094780e-001
830000	-3.582434e+003	1.944696e+001	2.652389e-001
831000	-3.587530e+003	1.981435e+001	2.402207e-001
832000	-3.575299e+003	1.832714e+001	2.976372e-001
833000	-3.569209e+003	1.542777e+001	3.413574e-001
834000	-3.576149e+003	1.545802e+001	3.568277e-001
835000	-3.575196e+003	1.611718e+001	3.425566e-001
836000	-3.566511e+003	1.537943e+001	3.357203e-001
837000	-3.559560e+003	1.565250e+001	3.111123e-001
838000	-3.564161e+003	1.672656e+001	2.958975e-001
839000	-3.575626e+003	1.772379e+001	2.968774e-001
840000	-3.573115e+003	1.999178e+001	2.569992e-001
841000	-3.594676e+003	1.757793e+001	2.908203e-001
842000	-3.575343e+003	1.877254e+001	2.887071e-001
843000	-3.568056e+003	1.800155e+001	2.968853e-001
844000	-3.571151e+003	1.694121e+001	3.071133e-001
845000	-3.577594e+003	1.786454e+001	2.810549e-001
846000	-3.576134e+003	1.753732e+001	2.732698e-001
847000	-3.586678e+003	1.935724e+001	2.675303e-001
848000	-3.588684e+003	1.601275e+001	3.203835e-001
849000	-3.606907e+003	1.462462e+001	3.226354e-001
850000	-3.608115e+003	1.520085e+001	3.639562e-001
851000	-3.587297e+003	1.410432e+001	3.811879e-001
852000	-3.592169e+003	1.744970e+001	3.157733e-001
853000	-3.575494e+003	1.757483e+001	2.923052e-001
854000	-3.569246e+003	1.727480e+001	3.153724e-001
855000	-3.571814e+003	1.565318e+001	3.310382e-001
856000	-3.577674e+003	1.556916e+001	3.485497e-001
857000	-3.579988e+003	1.887953e+001	2.777849e-001
858000	-3.571044e+003	1.756698e+001	3.050825e-001
859000	-3.569870e+003	1.677955e+001	3.085368e-001
860000	-3.578942e+003	1.638271e+001	3.339601e-001
861000	-3.573918e+003	1.635168e+001	3.043485e-001
862000	-3.593287e+003	1.765271e+001	3.222898e-001
863000	-3.589324e+003	1.734359e+001	3.382571e-001
864000	-3.571861e+003	1.564033e+001	3.660123e-001
865000	-3.584840e+003	1.455173e+001	3.543159e-001
866000	-3.582471e+003	1.831454e+001	2.747912e-001
867000	-3.568305e+003	1.697486e+001	3.081421e-001
868000	-3.572251e+003	1.567438e+001	3.379703e-001
869000	-3.570274e+003	1.521815e+001	3.629487e-001
870000	-3.564896e+003	1.679065e+001	2.814149e-001
871000	-3.580407e+003	1.603513e+001	3.335979e-001
872000	-3.579588e+003	1.857247e+001	2.851902e-001
873000	-3.561075e+003	1.981918e+001	2.705975e-001
874000	-3.566600e+003	2.037663e+001	2.650879e-001
875000	-3.569933e+003	1.799923e+001	2.798155e-001
876000	-3.576421e+003	1.679789e+001	2.906091e-001
877000	-3.591297e+003	1.728243e+001	3.174499e-001
878000	-3.570954e+003	1.722660e+001	3.041881e-001
879000	-3.576724e+003	1.599521e+001	3.280844e-001
880000	-3.606527e+003	1.823511e+001	3.051352e-001
881000	-3.588567e+003	1.891873e+001	2.768917e-001
882000	-3.596150e+003	1.684132e+001	3.002083e-001
883000	-3.592437e+003	1.770703e+001	2.864165e-001
884000	-3.574299e+003	1.817463e+001	2.883699e-001
885000	-3.566140e+003	2.087486e+001	2.541338e-001
886000	-3.585717e+003	1.738219e+001	2.830759e-001
887000	-3.588810e+003	1.738538e+001	2.628176e-001
888000	-3.597065e+003	2.040452e+001	2.404015e-001
889000	-3.569188e+003	1.872598e+001	2.610583e-001
890000	-3.579664e+003	2.025609e+001	2.501781e-001
891000	-3.576293e+003	2.111072e+001	2.389017e-001
892000	-3.576345e+003	1.808811e+001	2.789619e-001
893000	-3.580506e+003	1.826666e+001	2.746767e-001
894000	-3.589388e+003	1.759254e+001	2.957850e-001
895000	-3.573781e+003	1.579195e+001	3.225872e-001
896000	-3.571247e+003	1.842259e+001	2.813543e-001
897000	-3.573372e+003	1.924279e+001	2.663748e-001
898000	-3.578137e+003	2.053842e+001	2.673005e-001
899000	-3.575635e+003	1.604646e+001	3.227866e-001
900000	-3.564130e+003	1.795333e+001	2.971715e-001
901000	-3.570709e+003	1.498653e+001	3.404780e-001
902000	-3.593080e+003	1.686547e+001	3.308343e-001
903000	-3.577879e+003	1.791482e+001	2.961210e-001
904000	-3.575580e+003	1.523884e+001	3.348152e-001
905000	-3.573723e+003	1.755057e+001	3.194559e-001
906000	-3.571439e+003	1.718273e+001	3.150368e-001
907000	-3.576945e+003	2.052153e+001	2.456518e-001
908000	-3.589346e+003	1.865613e+001	2.852958e-001
909000	-3.604386e+003	1.739944e+001	2.906751e-001
910000	-3.575736e+003	2.051645e+001	2.495002e-001
911000	-3.588472e+003	1.737422e+001	2.991006e-001
912000	-3.591029e+003	1.789577e+001	2.790381e-001
913000	-3.587238e+003	1.872429e+001	2.589303e-001
914000	-3.582252e+003	1.769995e+001	2.888890e-001
915000	-3.576016e+003	1.885657e+001	2.756047e-001
916000	-3.583626e+003	1.972685e+001	2.564895e-001
917000	-3.574121e+003	1.934387e+001	2.729303e-001
918000	-3.582503e+003	1.956053e+001	2.618122e-001
919000	-3.574043e+003	1.685555e+001	3.415808e-001
920000	-3.572415e+003	1.708246e+001	3.239604e-001
921000	-3.569704e+003	1.618426e+001	3.405481e-001
922000	-3.563332e+003	1.793012e+001	2.959975e-001
923000	-3.574121e+003	1.818174e+001	2.892611e-001
924000	-3.558212e+003	1.684057e+001	3.248901e-001
925000	-3.573301e+003	1.649497e+001	3.126567e-001
926000	-3.565585e+003	1.718750e+001	3.237874e-001
927000	-3.577392e+003	1.796825e+001	3.104813e-001
928000	-3.577428e+003	1.622339e+001	3.333960e-001
929000	-3.579021e+003	1.764842e+001	2.769191e-001
930000	-3.571149e+003	1.727014e+001	3.092586e-001
931000	-3.576322e+003	1.832020e+001	2.976482e-001
932000	-3.564444e+003	1.735451e+001	3.157085e-001
933000	-3.586001e+003	1.617746e+001	3.334594e-001
934000	-3.579204e+003	1.682393e+001	2.982120e-001
935000	-3.583119e+003	1.573508e+001	3.456291e-001
936000	-3.580867e+003	1.994754e+001	2.738650e-001
937000	-3.565485e+003	1.732844e+001	3.044080e-001
938000	-3.576762e+003	1.580711e+001	3.349245e-001
939000	-3.575329e+003	1.586915e+001	3.428808e-001
940000	-3.583525e+003	1.807296e+001	2.978040e-001
941000	-3.564843e+003	1.729039e+001	2.948233e-001
942000	-3.567544e+003	1.639090e+001	3.142348e-001
943000	-3.573227e+003	1.558008e+001	3.258709e-001
944000	-3.580484e+003	1.592681e+001	3.284178e-001
945000	-3.592548e+003	1.956053e+001	2.720333e-001
946000	-3.589589e+003	1.911030e+001	2.678120e-001
947000	-3.583785e+003	1.809902e+001	2.753198e-001
948000	-3.576114e+003	1.693624e+001	2.956507e-001
949000	-3.577918e+003	1.726399e+001	3.181567e-001
950000	-3.581226e+003	1.614744e+001	3.452317e-001
951000	-3.573493e+003	1.583011e+001	3.567278e-001
952000	-3.563552e+003	1.728847e+001	3.136472e-001
953000	-3.574982e+003	1.851718e+001	2.906239e-001
954000	-3.580884e+003	1.740724e+001	3.185481e-001
955000	-3.563104e+003	1.518775e+001	3.316050e-001
956000	-3.567949e+003	1.645480e+001	3.368957e-001
957000	-3.567182e+003	1.949154e+001	2.869521e-001
958000	-3.560228e+003	1.663592e+001	3.123907e-001
959000	-3.575770e+003	1.820872e+001	3.289945e-001
960000	-3.567481e+003	1.769460e+001	3.180652e-001
961000	-3.575525e+003	1.855599e+001	3.052137e-001
962000	-3.569566e+003	1.620494e+001	3.075071e-001
963000	-3.588323e+003	1.850694e+001	2.850799e-001
964000	-3.601512e+003	1.918142e+001	2.853513e-001
965000	-3.588161e+003	1.912472e+001	2.657654e-001
966000	-3.560817e+003	1.917274e+001	2.692637e-001
967000	-3.565121e+003	1.902475e+001	2.746247e-001
968000	-3.578232e+003	1.990517e+001	2.502332e-001
969000	-3.563036e+003	1.700948e+001	3.178828e-001
970000	-3.564421e+003	1.706596e+001	3.028603e-001
971000	-3.567207e+003	1.755568e+001	3.021233e-001
972000	-3.592739e+003	1.900485e+001	2.685199e-001
973000	-3.559773e+003	1.598204e+001	2.975247e-001
974000	-3.571150e+003	1.824674e+001	3.072262e-001
975000	-3.566454e+003	1.925954e+001	2.862361e-001
976000	-3.587576e+003	1.707990e+001	3.104587e-001
977000	-3.588982e+003	1.919606e+001	2.734901e-001
978000	-3.574132e+003	1.551906e+001	3.214220e-001
979000	-3.564357e+003	1.677068e+001	3.115596e-001
980000	-3.580785e+003	1.746622e+001	3.089222e-001
981000	-3.594458e+003	1.507363e+001	3.399430e-001
982000	-3.573550e+003	1.634305e+001	3.209678e-001
983000	-3.567971e+003	1.940256e+001	2.739733e-001
984000	-3.564631e+003	1.617824e+001	3.021858e-001
985000	-3.576159e+003	1.670449e+001	3.044772e-001
986000	-3.587047e+003	1.626298e+001	3.286029e-001
987000	-3.580243e+003	1.860636e+001	2.881326e-001
988000	-3.578601e+003	1.820773e+001	2.867865e-001
989000	-3.572038e+003	1.646353e+001	3.075367e-001
990000	-3.587122e+003	1.770527e+001	2.900331e-001
991000	-3.574435e+003	1.635251e+001	3.056659e-001
992000	-3.579704e+003	1.644953e+001	3.086055e-001
993000	-3.596433e+003	1.803352e+001	2.920474e-001
994000	-3.594924e+003	1.724123e+001	2.914710e-001
995000	-3.588550e+003	1.768278e+001	2.995514e-001
996000	-3.565172e+003	1.899813e+001	2.631457e-001
997000	-3.591980e+003	1.591526e+001	3.213373e-001
998000	-3.580320e+003	1.756745e+001	3.123083e-001
999000	-3.563677e+003	1.882546e+001	2.807611e-001
1000000	-3.582391e+003	1.812651e+001	3.053949e-001
1001000	-3.581416e+003	1.966067e+001	2.851698e-001
1002000	-3.580580e+003	1.839009e+001	2.858239e-001
1003000	-3.573262e+003	1.769873e+001	3.019610e-001
1004000	-3.574724e+003	1.620470e+001	3.234709e-001
1005000	-3.578342e+003	1.595417e+001	3.241613e-001
1006000	-3.577985e+003	1.694716e+001	3.200940e-001
1007000	-3.570244e+003	1.484992e+001	3.392512e-001
1008000	-3.576610e+003	1.731486e+001	2.850601e-001
1009000	-3.574146e+003	1.974317e+001	2.778127e-001
1010000	-3.576672e+003	1.860324e+001	2.972205e-001
1011000	-3.591858e+003	1.825369e+001	2.822995e-001
1012000	-3.586158e+003	1.770987e+001	2.969856e-001
1013000	-3.569628e+003	1.835924e+001	2.719273e-001
1014000	-3.569478e+003	1.899674e+001	2.786305e-001
1015000	-3.583050e+003	1.612250e+001	3.240664e-001
1016000	-3.582099e+003	1.679859e+001	3.093571e-001
1017000	-3.582769e+003	1.911898e+001	2.993131e-001
1018000	-3.568379e+003	1.756312e+001	3.064485e-001
1019000	-3.566642e+003	1.563836e+001	3.194019e-001
1020000	-3.583333e+003	1.560087e+001	3.298869e-001
1021000	-3.574763e+003	1.632592e+001	3.169396e-001
1022000	-3.569779e+003	1.720585e+001	3.054084e-001
1023000	-3.580296e+003	1.650381e+001	3.181775e-001
1024000	-3.581512e+003	1.576719e+001	3.446372e-001
1025000	-3.560466e+003	1.708010e+001	3.021474e-001
1026000	-3.569310e+003	1.625128e+001	3.265798e-001
1027000	-3.596650e+003	1.646431e+001	3.202948e-001
1028000	-3.579403e+003	2.099522e+001	2.486883e-001
1029000	-3.566170e+003	1.565666e+001	3.330596e-001
1030000	-3.575958e+003	1.587639e+001	3.364526e-001
1031000	-3.574060e+003	1.649229e+001	3.205943e-001
1032000	-3.564546e+003	1.749566e+001	2.985632e-001
1033000	-3.579416e+003	1.688470e+001	3.427588e-001
1034000	-3.572143e+003	1.621373e+001	3.319354e-001
1035000	-3.579484e+003	1.686621e+001	3.038204e-001
1036000	-3.580324e+003	1.826427e+001	2.940583e-001
1037000	-3.586816e+003	1.752415e+001	2.998098e-001
1038000	-3.584000e+003	1.940624e+001	2.889268e-001
1039000	-3.600131e+003	1.687056e+001	2.920593e-001
1040000	-3.590596e+003	1.833801e+001	2.764479e-001
1041000	-3.580340e+003	1.526178e+001	3.480186e-001
1042000	-3.591455e+003	1.858760e+001	2.932615e-001
1043000	-3.576762e+003	1.966936e+001	2.654855e-001
1044000	-3.569429e+003	1.953761e+001	2.692091e-001
1045000	-3.568767e+003	1.722694e+001	3.136797e-001
1046000	-3.561705e+003	1.761261e+001	3.066288e-001
1047000	-3.569524e+003	1.735386e+001	3.056336e-001
1048000	-3.566677e+003	1.633553e+001	3.282549e-001
1049000	-3.571725e+003	1.694431e+001	3.262494e-001
1050000	-3.585242e+003	1.673964e+001	3.205640e-001
1051000	-3.565290e+003	1.732590e+001	2.998578e-001
1052000	-3.576108e+003	1.492144e+001	3.464046e-001
1053000	-3.566040e+003	1.566945e+001	3.293184e-001
1054000	-3.585673e+003	1.692096e+001	2.988480e-001
1055000	-3.577850e+003	1.977065e+001	2.630265e-001
1056000	-3.571592e+003	1.685100e+001	3.104297e-001
1057000	-3.576029e+003	1.714831e+001	3.079739e-001
1058000	-3.585911e+003	1.629376e+001	3.413184e-001
1059000	-3.578149e+003	1.538928e+001	3.347179e-001
1060000	-3.590273e+003	1.664089e+001	3.273587e-001
1061000	-3.566156e+003	1.602186e+001	3.297330e-001
1062000	-3.599190e+003	1.603678e+001	3.322053e-001
1063000	-3.579185e+003	1.472025e+001	3.624088e-001
1064000	-3.575644e+003	1.534678e+001	3.284053e-001
1065000	-3.568436e+003	1.887759e+001	2.784888e-001
1066000	-3.597197e+003	1.549006e+001	3.355118e-001
1067000	-3.591060e+003	1.434459e+001	3.863905e-001
1068000	-3.601120e+003	1.514948e+001	3.673500e-001
1069000	-3.568473e+003	1.971404e+001	2.360601e-001
1070000	-3.556573e+003	1.745295e+001	2.742974e-001
1071000	-3.562953e+003	1.766624e+001	2.742974e-001
1072000	-3.570086e+003	1.788034e+001	3.081854e-001
1073000	-3.562684e+003	1.611517e+001	3.265804e-001
1074000	-3.558904e+003	1.546420e+001	3.395731e-001
1075000	-3.554636e+003	1.690200e+001	3.146681e-001
1076000	-3.583533e+003	1.688486e+001	3.165296e-001
1077000	-3.597835e+003	1.619481e+001	3.148339e-001
1078000	-3.574045e+003	1.960269e+001	2.805673e-001
1079000	-3.597944e+003	1.766813e+001	3.053752e-001
1080000	-3.572403e+003	1.835081e+001	3.022179e-001
1081000	-3.585413e+003	1.949691e+001	2.647892e-001
1082000	-3.586983e+003	1.910082e+001	2.765242e-001
1083000	-3.577211e+003	1.793957e+001	3.042691e-001
1084000	-3.569129e+003	1.703919e+001	3.124247e-001
1085000	-3.569639e+003	1.786237e+001	3.171910e-001
1086000	-3.579654e+003	1.667880e+001	3.089073e-001
1087000	-3.566576e+003	1.696616e+001	2.970343e-001
1088000	-3.576077e+003	1.888185e+001	2.753190e-001
1089000	-3.585902e+003	1.817077e+001	2.718716e-001
1090000	-3.579000e+003	1.938076e+001	2.660096e-001
1091000	-3.587632e+003	1.924756e+001	2.796981e-001
1092000	-3.573129e+003	1.609098e+001	3.147114e-001
1093000	-3.572023e+003	1.612941e+001	3.407655e-001
1094000	-3.580719e+003	1.487656e+001	3.655368e-001
1095000	-3.577565e+003	1.955020e+001	2.771744e-001
1096000	-3.580113e+003	1.625571e+001	3.341591e-001
1097000	-3.582856e+003	1.699043e+001	3.264939e-001
1098000	-3.573920e+003	1.725798e+001	3.027261e-001
1099000	-3.576028e+003	1.955136e+001	2.738611e-001
1100000	-3.578045e+003	1.797211e+001	3.010600e-001
1101000	-3.583137e+003	1.835896e+001	2.789258e-001
1102000	-3.575230e+003	1.810857e+001	2.935855e-001
1103000	-3.579454e+003	1.733420e+001	3.068654e-001
1104000	-3.565567e+003	1.557584e+001	3.349175e-001
1105000	-3.579778e+003	1.712001e+001	3.119872e-001
1106000	-3.574882e+003	1.890308e+001	2.846445e-001
1107000	-3.564678e+003	1.942271e+001	2.693234e-001
1108000	-3.573682e+003	1.824855e+001	2.827672e-001
1109000	-3.579685e+003	1.950206e+001	2.707956e-001
1110000	-3.575475e+003	2.010955e+001	2.401395e-001
1111000	-3.570043e+003	1.857865e+001	2.847186e-001
1112000	-3.574931e+003	1.605391e+001	3.300188e-001
1113000	-3.576603e+003	1.559340e+001	3.418376e-001
1114000	-3.595954e+003	1.897003e+001	2.710779e-001
1115000	-3.576502e+003	1.802939e+001	2.707978e-001
1116000	-3.582323e+003	1.804455e+001	2.926738e-001
1117000	-3.578511e+003	1.874865e+001	3.036398e-001
1118000	-3.579642e+003	1.803934e+001	3.029366e-001
1119000	-3.605184e+003	1.762614e+001	3.050078e-001
1120000	-3.600648e+003	1.953757e+001	3.029610e-001
1121000	-3.584435e+003	1.699982e+001	3.083004e-001
1122000	-3.565974e+003	1.680507e+001	3.095500e-001
1123000	-3.584395e+003	1.709127e+001	3.050968e-001
1124000	-3.576171e+003	1.826929e+001	2.824159e-001
1125000	-3.575434e+003	1.722368e+001	3.058789e-001
1126000	-3.575406e+003	1.745657e+001	3.140818e-001
1127000	-3.567783e+003	1.674118e+001	3.133789e-001
1128000	-3.573748e+003	1.469316e+001	3.564291e-001
1129000	-3.572511e+003	1.536664e+001	3.650934e-001
1130000	-3.595963e+003	1.612689e+001	2.962720e-001
1131000	-3.578734e+003	1.675325e+001	3.196488e-001
1132000	-3.578815e+003	1.743907e+001	3.073468e-001
1133000	-3.569253e+003	1.796249e+001	2.982469e-001
1134000	-3.594275e+003	1.632094e+001	3.282017e-001
1135000	-3.584221e+003	1.590405e+001	3.238312e-001
1136000	-3.572343e+003	1.884636e+001	2.933677e-001
1137000	-3.581295e+003	1.875023e+001	2.773351e-001
1138000	-3.581042e+003	1.734581e+001	2.877470e-001
1139000	-3.586435e+003	1.799844e+001	2.852465e-001
1140000	-3.571101e+003	1.743306e+001	2.898938e-001
1141000	-3.571190e+003	1.692801e+001	3.035853e-001
1142000	-3.584001e+003	1.704327e+001	3.029879e-001
1143000	-3.567157e+003	1.850108e+001	2.683959e-001
1144000	-3.580082e+003	1.951085e+001	2.849260e-001
1145000	-3.577754e+003	1.888594e+001	2.604595e-001
1146000	-3.583835e+003	1.790634e+001	2.823509e-001
1147000	-3.585492e+003	1.880076e+001	2.572596e-001
1148000	-3.589407e+003	1.803762e+001	2.967854e-001
1149000	-3.573279e+003	1.656693e+001	3.007589e-001
1150000	-3.602061e+003	1.791135e+001	2.958903e-001
1151000	-3.586134e+003	1.920677e+001	2.738615e-001
1152000	-3.602520e+003	1.698420e+001	3.122185e-001
1153000	-3.584582e+003	1.810288e+001	3.041451e-001
1154000	-3.583211e+003	1.910543e+001	2.670247e-001
1155000	-3.579959e+003	1.659572e+001	3.307837e-001
1156000	-3.578622e+003	1.660227e+001	3.155617e-001
1157000	-3.571482e+003	1.584476e+001	3.199374e-001
1158000	-3.588200e+003	1.758630e+001	3.191064e-001
1159000	-3.570632e+003	1.506389e+001	3.300723e-001
1160000	-3.575570e+003	1.469864e+001	3.368515e-001
1161000	-3.575612e+003	1.467580e+001	3.598054e-001
1162000	-3.558015e+003	1.792793e+001	2.971751e-001
1163000	-3.580128e+003	1.568475e+001	3.145726e-001
1164000	-3.584713e+003	1.616444e+001	2.983379e-001
1165000	-3.575707e+003	1.649459e+001	3.353906e-001
1166000	-3.577436e+003	1.604311e+001	3.228011e-001
1167000	-3.588648e+003	1.640951e+001	3.096468e-001
1168000	-3.578937e+003	1.668123e+001	3.069700e-001
1169000	-3.567488e+003	1.763972e+001	2.949308e-001
1170000	-3.568825e+003	1.684825e+001	3.110674e-001
1171000	-3.568961e+003	1.770897e+001	2.944081e-001
1172000	-3.591611e+003	1.868893e+001	2.861827e-001
1173000	-3.572159e+003	1.565035e+001	3.390334e-001
1174000	-3.577133e+003	1.750739e+001	3.031946e-001
1175000	-3.575811e+003	1.577070e+001	3.292999e-001
1176000	-3.580424e+003	1.817135e+001	2.909654e-001
1177000	-3.587621e+003	1.554044e+001	3.341859e-001
1178000	-3.567440e+003	1.669542e+001	3.262817e-001
1179000	-3.573574e+003	1.719472e+001	3.262817e-001
1180000	-3.564980e+003	1.703608e+001	2.880647e-001
1181000	-3.564910e+003	1.936010e+001	2.684951e-001
1182000	-3.583187e+003	2.148287e+001	2.525335e-001
1183000	-3.571733e+003	1.784382e+001	2.867156e-001
1184000	-3.564881e+003	1.682453e+001	3.128480e-001
1185000	-3.578852e+003	1.724954e+001	3.119904e-001
1186000	-3.590773e+003	1.746252e+001	3.051769e-001
1187000	-3.563936e+003	1.785846e+001	3.015023e-001
1188000	-3.564411e+003	1.617988e+001	3.113370e-001
1189000	-3.574191e+003	1.731163e+001	2.850967e-001
1190000	-3.580218e+003	1.570546e+001	3.093850e-001
1191000	-3.573107e+003	1.606790e+001	3.179316e-001
1192000	-3.584186e+003	1.703363e+001	3.024597e-001
1193000	-3.563839e+003	1.438248e+001	3.716912e-001
1194000	-3.574466e+003	1.480358e+001	3.663410e-001
1195000	-3.586963e+003	1.542928e+001	3.663410e-001
1196000	-3.576924e+003	1.419605e+001	3.600598e-001
1197000	-3.570815e+003	1.786461e+001	3.076059e-001
1198000	-3.571913e+003	1.774652e+001	2.972378e-001
1199000	-3.569636e+003	1.706182e+001	3.018238e-001
1200000	-3.575060e+003	1.844469e+001	2.849092e-001
1201000	-3.581910e+003	1.654482e+001	3.312352e-001
1202000	-3.578675e+003	1.743813e+001	3.061284e-001
1203000	-3.567000e+003	1.527658e+001	3.279484e-001
1204000	-3.559230e+003	1.579380e+001	3.264758e-001
1205000	-3.574888e+003	1.700143e+001	3.083803e-001
1206000	-3.583485e+003	1.700233e+001	3.221750e-001
1207000	-3.600096e+003	1.776745e+001	3.096583e-001
1208000	-3.589782e+003	1.684139e+001	3.144536e-001
1209000	-3.588390e+003	1.868670e+001	2.780707e-001
1210000	-3.570530e+003	1.900640e+001	2.783462e-001
1211000	-3.578762e+003	1.638903e+001	3.140906e-001
1212000	-3.590290e+003	1.771074e+001	3.126234e-001
1213000	-3.593779e+003	1.721045e+001	2.909392e-001
1214000	-3.589414e+003	1.716915e+001	3.007113e-001
1215000	-3.599188e+003	2.048047e+001	2.689390e-001
1216000	-3.590028e+003	2.072538e+001	2.555013e-001
1217000	-3.576032e+003	1.851686e+001	2.836682e-001
1218000	-3.574397e+003	1.675870e+001	3.309364e-001
1219000	-3.576465e+003	1.613746e+001	3.280890e-001
1220000	-3.573715e+003	1.902725e+001	2.904051e-001
1221000	-3.602661e+003	1.801272e+001	2.794136e-001
1222000	-3.573413e+003	1.623519e+001	3.275044e-001
1223000	-3.571626e+003	1.598386e+001	3.396538e-001
1224000	-3.593998e+003	1.565808e+001	3.396369e-001
1225000	-3.587340e+003	1.519119e+001	3.636885e-001
1226000	-3.581729e+003	1.780103e+001	3.034205e-001
1227000	-3.569641e+003	1.949898e+001	2.559628e-001
1228000	-3.599567e+003	1.673728e+001	3.316673e-001
1229000	-3.583028e+003	1.728278e+001	2.924626e-001
1230000	-3.595701e+003	1.698996e+001	3.079976e-001
1231000	-3.581747e+003	1.728431e+001	2.813866e-001
1232000	-3.573961e+003	1.668745e+001	3.343504e-001
1233000	-3.576721e+003	1.800407e+001	3.037845e-001
1234000	-3.574046e+003	1.965443e+001	2.633844e-001
1235000	-3.574084e+003	1.941870e+001	2.710018e-001
1236000	-3.590665e+003	1.681277e+001	2.997481e-001
1237000	-3.574046e+003	1.570331e+001	3.245110e-001
1238000	-3.574738e+003	1.708230e+001	3.232326e-001
1239000	-3.577142e+003	1.863948e+001	2.922972e-001
1240000	-3.575117e+003	1.724141e+001	2.932033e-001
1241000	-3.571642e+003	1.912962e+001	2.584779e-001
1242000	-3.571492e+003	2.003468e+001	2.584779e-001
1243000	-3.586210e+003	1.759886e+001	3.037829e-001
1244000	-3.585670e+003	1.648269e+001	3.389756e-001
1245000	-3.585535e+003	1.961333e+001	2.556107e-001
1246000	-3.569574e+003	2.184614e+001	2.535513e-001
1247000	-3.567504e+003	2.133095e+001	2.532760e-001
1248000	-3.572083e+003	1.818318e+001	2.859869e-001
1249000	-3.563721e+003	1.825170e+001	2.859869e-001
1250000	-3.573943e+003	1.612014e+001	3.180822e-001
1251000	-3.573863e+003	1.741064e+001	3.082323e-001
1252000	-3.573695e+003	1.768603e+001	2.858783e-001
1253000	-3.579518e+003	1.652369e+001	3.386646e-001
1254000	-3.587056e+003	1.838801e+001	2.874095e-001
1255000	-3.584032e+003	1.553345e+001	3.318467e-001
1256000	-3.576441e+003	1.606898e+001	3.277445e-001
1257000	-3.582092e+003	1.589739e+001	3.342726e-001
1258000	-3.593503e+003	1.888866e+001	2.808260e-001
1259000	-3.599898e+003	1.895368e+001	2.830529e-001
1260000	-3.576323e+003	1.703205e+001	2.847121e-001
1261000	-3.582869e+003	1.840244e+001	2.767465e-001
1262000	-3.588102e+003	1.675145e+001	3.129304e-001
1263000	-3.590509e+003	1.725949e+001	3.066860e-001
1264000	-3.603444e+003	1.848627e+001	2.745449e-001
1265000	-3.584376e+003	1.828409e+001	2.867374e-001
1266000	-3.582209e+003	1.880849e+001	2.664545e-001
1267000	-3.572364e+003	1.676992e+001	3.167670e-001
1268000	-3.579058e+003	1.786529e+001	2.988697e-001
1269000	-3.569942e+003	1.858443e+001	2.895492e-001
1270000	-3.582045e+003	1.675406e+001	3.109558e-001
1271000	-3.585537e+003	1.710351e+001	2.930261e-001
1272000	-3.581748e+003	1.783055e+001	3.096684e-001
1273000	-3.585223e+003	1.858462e+001	2.766019e-001
1274000	-3.594830e+003	1.704641e+001	3.204402e-001
1275000	-3.595833e+003	1.565660e+001	3.446336e-001
1276000	-3.595422e+003	2.018547e+001	2.532798e-001
1277000	-3.601944e+003	1.727139e+001	2.950196e-001
1278000	-3.592509e+003	1.821381e+001	2.913030e-001
1279000	-3.559272e+003	1.572240e+001	3.492809e-001
1280000	-3.555522e+003	1.678201e+001	3.152639e-001
1281000	-3.556534e+003	1.725015e+001	2.875636e-001
1282000	-3.578153e+003	1.728247e+001	2.885622e-001
1283000	-3.564823e+003	1.757429e+001	2.907452e-001
1284000	-3.574828e+003	1.807968e+001	2.883200e-001
1285000	-3.570682e+003	1.672153e+001	3.203126e-001
1286000	-3.576133e+003	1.569836e+001	3.521556e-001
1287000	-3.585059e+003	1.639061e+001	3.321998e-001
1288000	-3.583397e+003	1.993841e+001	2.654732e-001
1289000	-3.587122e+003	1.801630e+001	2.883263e-001
1290000	-3.588098e+003	2.006584e+001	2.600290e-001
1291000	-3.587978e+003	1.808480e+001	3.006183e-001
1292000	-3.586047e+003	1.678054e+001	3.139380e-001
1293000	-3.581284e+003	1.547873e+001	3.139928e-001
1294000	-3.579469e+003	1.740164e+001	2.886653e-001
1295000	-3.577931e+003	1.816805e+001	2.853104e-001
1296000	-3.584452e+003	1.818014e+001	2.995657e-001
1297000	-3.590863e+003	1.870116e+001	2.760147e-001
1298000	-3.593268e+003	1.654476e+001	3.450189e-001
1299000	-3.601322e+003	1.743064e+001	2.769856e-001
1300000	-3.589230e+003	1.725161e+001	3.051713e-001
1301000	-3.589685e+003	1.827878e+001	2.870122e-001
1302000	-3.583801e+003	1.864582e+001	2.790230e-001
1303000	-3.581162e+003	1.771351e+001	2.779675e-001
1304000	-3.568534e+003	1.784840e+001	2.854446e-001
1305000	-3.569535e+003	1.718003e+001	3.075804e-001
1306000	-3.569733e+003	1.788809e+001	2.988613e-001
1307000	-3.573670e+003	1.727671e+001	3.093018e-001
1308000	-3.592369e+003	1.886171e+001	2.813972e-001
1309000	-3.570965e+003	1.865041e+001	2.530786e-001
1310000	-3.568418e+003	1.868280e+001	2.691027e-001
1311000	-3.570526e+003	1.884322e+001	2.742101e-001
1312000	-3.577946e+003	1.697614e+001	3.057357e-001
1313000	-3.583013e+003	1.840743e+001	2.916882e-001
1314000	-3.569539e+003	1.708555e+001	3.086359e-001
1315000	-3.579530e+003	1.628310e+001	3.041656e-001
1316000	-3.577015e+003	1.722884e+001	3.015145e-001
1317000	-3.569788e+003	1.798630e+001	2.978378e-001
1318000	-3.564896e+003	1.535375e+001	3.287073e-001
1319000	-3.574057e+003	1.881792e+001	2.873266e-001
1320000	-3.582629e+003	1.825379e+001	2.598002e-001
1321000	-3.572133e+003	1.710544e+001	3.071128e-001
1322000	-3.587904e+003	1.834404e+001	2.793556e-001
1323000	-3.585538e+003	1.782217e+001	2.940380e-001
1324000	-3.574600e+003	1.770144e+001	2.819256e-001
1325000	-3.583099e+003	1.596903e+001	3.158442e-001
1326000	-3.586523e+003	1.803851e+001	2.857011e-001
1327000	-3.566923e+003	1.512091e+001	3.463358e-001
1328000	-3.575266e+003	1.509806e+001	3.431557e-001
1329000	-3.562704e+003	1.630586e+001	3.431557e-001
1330000	-3.568402e+003	1.756595e+001	3.032592e-001
1331000	-3.571616e+003	1.828891e+001	3.032592e-001
1332000	-3.593220e+003	1.648356e+001	3.366567e-001
1333000	-3.577567e+003	1.689901e+001	3.118066e-001
1334000	-3.591493e+003	1.907733e+001	2.600693e-001
1335000	-3.585955e+003	1.801090e+001	2.888389e-001
1336000	-3.571948e+003	1.894896e+001	2.887312e-001
1337000	-3.576658e+003	1.828683e+001	2.938534e-001
1338000	-3.581859e+003	1.754364e+001	2.873029e-001
1339000	-3.572421e+003	1.676707e+001	3.038826e-001
1340000	-3.589738e+003	1.579986e+001	3.582656e-001
1341000	-3.596742e+003	1.678364e+001	3.408152e-001
1342000	-3.577375e+003	1.643550e+001	3.297064e-001
1343000	-3.576912e+003	1.675602e+001	3.193397e-001
1344000	-3.586099e+003	1.689738e+001	3.197267e-001
1345000	-3.572438e+003	1.708622e+001	2.952783e-001
1346000	-3.574999e+003	1.839883e+001	2.801393e-001
1347000	-3.568158e+003	1.728324e+001	3.043361e-001
1348000	-3.574254e+003	1.711751e+001	3.311773e-001
1349000	-3.581706e+003	1.714933e+001	3.148372e-001
1350000	-3.568332e+003	1.650247e+001	3.092713e-001
1351000	-3.581811e+003	1.761910e+001	2.933782e-001
1352000	-3.581952e+003	1.779981e+001	2.918352e-001
1353000	-3.575179e+003	1.822818e+001	2.918352e-001
1354000	-3.564995e+003	1.680085e+001	3.183642e-001
1355000	-3.574520e+003	1.907780e+001	2.791530e-001
1356000	-3.584641e+003	1.820234e+001	2.895904e-001
1357000	-3.597545e+003	1.860074e+001	2.833885e-001
1358000	-3.568102e+003	1.816288e+001	2.796105e-001
1359000	-3.575187e+003	2.137995e+001	2.479088e-001
1360000	-3.586512e+003	1.927520e+001	2.563611e-001
1361000	-3.576053e+003	1.815043e+001	2.797141e-001
1362000	-3.583767e+003	2.019205e+001	2.508734e-001
1363000	-3.585450e+003	1.932037e+001	2.575033e-001
1364000	-3.598923e+003	1.796628e+001	2.934383e-001
1365000	-3.579567e+003	1.749917e+001	3.063924e-001
1366000	-3.573420e+003	1.884745e+001	2.920557e-001
1367000	-3.576532e+003	1.880451e+001	2.848394e-001
1368000	-3.571387e+003	1.838093e+001	2.800356e-001
1369000	-3.576891e+003	1.818659e+001	2.765896e-001
1370000	-3.573856e+003	2.053646e+001	2.508203e-001
1371000	-3.575757e+003	1.969961e+001	2.785512e-001
1372000	-3.575559e+003	1.744288e+001	3.100360e-001
1373000	-3.577497e+003	1.565299e+001	3.063840e-001
1374000	-3.568628e+003	1.823849e+001	2.954654e-001
1375000	-3.568235e+003	1.728879e+001	3.470429e-001
1376000	-3.574929e+003	1.672265e+001	3.237874e-001
1377000	-3.572186e+003	1.830871e+001	2.663272e-001
1378000	-3.581835e+003	1.856608e+001	2.875566e-001
1379000	-3.589951e+003	1.841682e+001	2.761909e-001
1380000	-3.588898e+003	1.773559e+001	2.804752e-001
1381000	-3.580630e+003	1.941428e+001	2.728675e-001
1382000	-3.563643e+003	2.068034e+001	2.523080e-001
1383000	-3.564750e+003	1.847011e+001	2.776163e-001
1384000	-3.572302e+003	1.897456e+001	2.745947e-001
1385000	-3.573906e+003	1.732041e+001	2.865331e-001
1386000	-3.597453e+003	1.626762e+001	3.056533e-001
1387000	-3.591179e+003	1.867065e+001	2.897038e-001
1388000	-3.578651e+003	1.825027e+001	3.014988e-001
1389000	-3.567419e+003	1.743976e+001	3.068004e-001
1390000	-3.581452e+003	1.731270e+001	3.018134e-001
1391000	-3.606084e+003	1.810933e+001	2.995179e-001
1392000	-3.581349e+003	1.771609e+001	2.758063e-001
1393000	-3.587053e+003	1.787668e+001	2.713170e-001
1394000	-3.587129e+003	2.039502e+001	2.624319e-001
1395000	-3.597786e+003	1.763444e+001	3.054322e-001
1396000	-3.581752e+003	1.715028e+001	3.082452e-001
1397000	-3.582821e+003	1.616552e+001	3.279730e-001
1398000	-3.582841e+003	1.744422e+001	2.914582e-001
1399000	-3.580395e+003	1.786378e+001	2.844575e-001
1400000	-3.585491e+003	1.681567e+001	2.963910e-001
1401000	-3.561228e+003	1.623543e+001	3.050348e-001
1402000	-3.552749e+003	1.698893e+001	3.022299e-001
1403000	-3.564697e+003	1.655526e+001	3.138688e-001
1404000	-3.572346e+003	1.870817e+001	2.705369e-001
1405000	-3.586240e+003	1.781920e+001	3.113921e-001
1406000	-3.580372e+003	1.883461e+001	2.818771e-001
1407000	-3.572950e+003	1.923222e+001	2.705932e-001
1408000	-3.567325e+003	1.852494e+001	2.747806e-001
1409000	-3.576141e+003	1.746146e+001	3.037090e-001
1410000	-3.579289e+003	1.583708e+001	3.281975e-001
1411000	-3.570283e+003	1.819219e+001	3.036120e-001
1412000	-3.564124e+003	1.514514e+001	3.500407e-001
1413000	-3.567631e+003	1.592363e+001	3.447937e-001
1414000	-3.588448e+003	1.928630e+001	2.890701e-001
1415000	-3.577934e+003	1.659046e+001	3.235540e-001
1416000	-3.571944e+003	1.652705e+001	3.235540e-001
1417000	-3.562965e+003	1.661817e+001	3.235540e-001
1418000	-3.576687e+003	1.655899e+001	3.168195e-001
1419000	-3.571484e+003	1.482183e+001	3.579548e-001
1420000	-3.583839e+003	1.716578e+001	3.023147e-001
1421000	-3.594345e+003	1.800870e+001	2.951690e-001
1422000	-3.588810e+003	1.907249e+001	2.614239e-001
1423000	-3.589068e+003	1.739424e+001	2.801099e-001
1424000	-3.574698e+003	2.039502e+001	2.520771e-001
1425000	-3.599216e+003	1.985399e+001	2.677551e-001
1426000	-3.575591e+003	2.068879e+001	2.377769e-001
1427000	-3.576635e+003	1.713985e+001	3.012938e-001
1428000	-3.579554e+003	1.625039e+001	3.167159e-001
1429000	-3.586250e+003	1.766969e+001	2.803527e-001
1430000	-3.577523e+003	1.716001e+001	2.952111e-001
1431000	-3.580994e+003	1.756740e+001	2.719790e-001
1432000	-3.571527e+003	1.816025e+001	2.816391e-001
1433000	-3.577373e+003	1.774270e+001	2.929010e-001
1434000	-3.585954e+003	1.872246e+001	2.604141e-001
1435000	-3.608319e+003	1.745686e+001	2.879712e-001
1436000	-3.598155e+003	2.024336e+001	2.640031e-001
1437000	-3.595053e+003	1.881384e+001	2.865620e-001
1438000	-3.575988e+003	1.750134e+001	3.022128e-001
1439000	-3.575052e+003	1.671386e+001	3.120450e-001
1440000	-3.566979e+003	1.824328e+001	2.832877e-001
1441000	-3.590338e+003	1.857136e+001	2.820946e-001
1442000	-3.561635e+003	1.813955e+001	2.888481e-001
1443000	-3.579475e+003	1.725627e+001	3.071683e-001
1444000	-3.587719e+003	1.612771e+001	2.969236e-001
1445000	-3.579211e+003	2.055926e+001	2.695305e-001
1446000	-3.567684e+003	1.836520e+001	2.848320e-001
1447000	-3.575119e+003	2.110939e+001	2.445781e-001
1448000	-3.570441e+003	1.886398e+001	2.592985e-001
1449000	-3.578313e+003	1.946528e+001	2.598202e-001
1450000	-3.570182e+003	1.804234e+001	2.790456e-001
1451000	-3.571099e+003	1.810083e+001	2.795773e-001
1452000	-3.597423e+003	1.749397e+001	3.211720e-001
1453000	-3.569606e+003	1.669517e+001	3.168015e-001
1454000	-3.580050e+003	1.794942e+001	2.968750e-001
1455000	-3.566010e+003	1.680298e+001	3.141848e-001
1456000	-3.571359e+003	1.779671e+001	2.983147e-001
1457000	-3.592732e+003	1.735814e+001	2.995595e-001
1458000	-3.578044e+003	1.734932e+001	3.251154e-001
1459000	-3.569387e+003	1.667958e+001	3.063163e-001
1460000	-3.588524e+003	1.640970e+001	3.340439e-001
1461000	-3.585837e+003	1.667181e+001	2.964091e-001
1462000	-3.583534e+003	1.832153e+001	2.930556e-001
1463000	-3.575146e+003	1.846526e+001	2.901696e-001
1464000	-3.587802e+003	1.813908e+001	2.963625e-001
1465000	-3.587390e+003	1.678342e+001	3.127503e-001
1466000	-3.594488e+003	1.861055e+001	2.914170e-001
1467000	-3.589465e+003	1.929835e+001	2.722650e-001
1468000	-3.586400e+003	1.842137e+001	2.510517e-001
1469000	-3.604231e+003	1.755494e+001	2.972841e-001
1470000	-3.574917e+003	2.009013e+001	2.753361e-001
1471000	-3.578139e+003	1.903991e+001	2.627152e-001
1472000	-3.607659e+003	2.044860e+001	2.794318e-001
1473000	-3.587581e+003	1.818799e+001	2.868665e-001
1474000	-3.578079e+003	1.820212e+001	2.808881e-001
1475000	-3.578648e+003	2.001137e+001	2.672494e-001
1476000	-3.578489e+003	1.553482e+001	3.387668e-001
1477000	-3.594228e+003	1.557667e+001	3.187629e-001
1478000	-3.598151e+003	1.688837e+001	3.235030e-001
1479000	-3.602580e+003	1.737000e+001	3.111043e-001
1480000	-3.595147e+003	1.797208e+001	2.850423e-001
1481000	-3.572022e+003	1.582805e+001	3.316510e-001
1482000	-3.597803e+003	1.589235e+001	3.044871e-001
1483000	-3.592681e+003	1.827398e+001	2.896178e-001
1484000	-3.594860e+003	1.863757e+001	2.865645e-001
1485000	-3.574269e+003	1.656935e+001	3.195367e-001
1486000	-3.586956e+003	1.464267e+001	3.497776e-001
1487000	-3.595327e+003	1.653647e+001	3.316658e-001
1488000	-3.587639e+003	1.724288e+001	3.148403e-001
1489000	-3.572047e+003	1.670026e+001	3.267682e-001
1490000	-3.572904e+003	1.804561e+001	3.093575e-001
1491000	-3.581977e+003	1.888358e+001	2.847759e-001
1492000	-3.580443e+003	1.685900e+001	3.052393e-001
1493000	-3.581515e+003	1.784309e+001	2.995433e-001
1494000	-3.588201e+003	1.665130e+001	3.349004e-001
1495000	-3.577061e+003	1.774604e+001	2.771009e-001
1496000	-3.576567e+003	1.853254e+001	2.853531e-001
1497000	-3.560525e+003	1.469212e+001	3.760294e-001
1498000	-3.564856e+003	1.592039e+001	3.351945e-001
1499000	-3.564892e+003	1.928666e+001	2.771924e-001
1500000	-3.552414e+003	1.849700e+001	3.047646e-001
1501000	-3.557756e+003	1.671897e+001	3.088010e-001
1502000	-3.572672e+003	1.875919e+001	2.757015e-001
1503000	-3.557892e+003	1.806254e+001	2.967485e-001
1504000	-3.563902e+003	1.800750e+001	2.717863e-001
1505000	-3.570167e+003	1.763802e+001	3.054259e-001
1506000	-3.578440e+003	1.749578e+001	3.035192e-001
1507000	-3.574291e+003	1.772043e+001	2.850992e-001
1508000	-3.571981e+003	1.698750e+001	3.012435e-001
1509000	-3.576868e+003	1.547466e+001	3.446526e-001
1510000	-3.573543e+003	1.469389e+001	3.660393e-001
1511000	-3.564488e+003	1.691382e+001	3.117721e-001
1512000	-3.590644e+003	1.913595e+001	2.716790e-001
1513000	-3.572574e+003	1.713992e+001	2.888460e-001
1514000	-3.581293e+003	1.601849e+001	3.092239e-001
1515000	-3.575187e+003	1.737071e+001	3.084521e-001
1516000	-3.568383e+003	1.834117e+001	2.863929e-001
1517000	-3.573114e+003	1.674715e+001	2.909183e-001
1518000	-3.563528e+003	1.640632e+001	3.265712e-001
1519000	-3.576530e+003	1.656217e+001	3.224049e-001
1520000	-3.589281e+003	1.649128e+001	3.190658e-001
1521000	-3.578776e+003	2.029747e+001	2.535219e-001
1522000	-3.594439e+003	1.828811e+001	2.847308e-001
1523000	-3.609216e+003	1.851882e+001	2.598404e-001
1524000	-3.584414e+003	1.931095e+001	2.716041e-001
1525000	-3.580433e+003	1.918203e+001	2.693706e-001
1526000	-3.577354e+003	1.735370e+001	2.782967e-001
1527000	-3.577012e+003	1.805523e+001	2.793862e-001
1528000	-3.577814e+003	1.479544e+001	3.625268e-001
1529000	-3.578295e+003	1.535651e+001	3.600398e-001
1530000	-3.580294e+003	1.609219e+001	3.266193e-001
1531000	-3.577413e+003	1.560338e+001	3.710732e-001
1532000	-3.574806e+003	1.379094e+001	3.648443e-001
1533000	-3.580761e+003	1.490227e+001	3.545465e-001
1534000	-3.582714e+003	1.510456e+001	3.526586e-001
1535000	-3.566995e+003	1.677125e+001	2.951644e-001
1536000	-3.568557e+003	1.800934e+001	2.717801e-001
1537000	-3.575147e+003	1.800723e+001	2.931479e-001
1538000	-3.588019e+003	1.731300e+001	3.051259e-001
1539000	-3.582565e+003	1.584038e+001	3.194764e-001
1540000	-3.579850e+003	1.816500e+001	3.066072e-001
1541000	-3.577515e+003	1.731565e+001	2.855973e-001
1542000	-3.577627e+003	1.879209e+001	2.848782e-001
1543000	-3.571795e+003	1.768913e+001	2.957854e-001
1544000	-3.577848e+003	1.939180e+001	2.841680e-001
1545000	-3.584552e+003	1.955845e+001	2.665807e-001
1546000	-3.580937e+003	1.673636e+001	3.087166e-001
1547000	-3.579636e+003	1.840504e+001	2.879050e-001
1548000	-3.557481e+003	1.692531e+001	3.113284e-001
1549000	-3.584510e+003	1.613436e+001	3.183053e-001
1550000	-3.578627e+003	1.523207e+001	3.439431e-001
1551000	-3.577004e+003	1.702582e+001	3.041354e-001
1552000	-3.578207e+003	1.544678e+001	3.215318e-001
1553000	-3.589548e+003	1.642291e+001	3.361967e-001
1554000	-3.569631e+003	1.684603e+001	3.199493e-001
1555000	-3.560300e+003	1.609358e+001	3.329091e-001
1556000	-3.572779e+003	1.779825e+001	2.898579e-001
1557000	-3.573177e+003	2.041699e+001	2.558479e-001
1558000	-3.578670e+003	1.916522e+001	2.659506e-001
1559000	-3.577345e+003	1.585232e+001	3.248644e-001
1560000	-3.583027e+003	1.827568e+001	2.903552e-001
1561000	-3.577093e+003	1.651949e+001	3.079438e-001
1562000	-3.572304e+003	1.813330e+001	2.681780e-001
1563000	-3.579330e+003	1.605324e+001	3.269227e-001
1564000	-3.580109e+003	2.054505e+001	2.340137e-001
1565000	-3.583547e+003	1.778184e+001	3.041431e-001
1566000	-3.573391e+003	1.900615e+001	2.716714e-001
1567000	-3.572853e+003	1.724228e+001	2.877708e-001
1568000	-3.566463e+003	1.863612e+001	2.602705e-001
1569000	-3.583364e+003	1.636916e+001	3.261314e-001
1570000	-3.576797e+003	1.878418e+001	2.784773e-001
1571000	-3.583558e+003	1.863014e+001	2.824006e-001
1572000	-3.587432e+003	1.816492e+001	3.079135e-001
1573000	-3.588280e+003	1.677204e+001	2.985770e-001
1574000	-3.579760e+003	1.893899e+001	2.773299e-001
1575000	-3.575178e+003	1.875577e+001	2.773299e-001
1576000	-3.582147e+003	1.775880e+001	2.946295e-001
1577000	-3.579337e+003	1.721884e+001	3.269345e-001
1578000	-3.560879e+003	1.820434e+001	2.991923e-001
1579000	-3.565260e+003	1.709217e+001	2.848742e-001
1580000	-3.565438e+003	1.678575e+001	2.936142e-001
1581000	-3.568986e+003	1.801691e+001	2.961566e-001
1582000	-3.569118e+003	1.797286e+001	2.779949e-001
1583000	-3.591670e+003	1.669751e+001	3.177548e-001
1584000	-3.584121e+003	1.782974e+001	3.149293e-001
1585000	-3.595826e+003	1.546214e+001	3.388052e-001
1586000	-3.586125e+003	1.555087e+001	3.090963e-001
1587000	-3.561214e+003	1.636763e+001	3.243284e-001
1588000	-3.570531e+003	1.702991e+001	2.956874e-001
1589000	-3.548547e+003	1.655813e+001	3.184485e-001
1590000	-3.550381e+003	1.749307e+001	3.066059e-001
1591000	-3.563697e+003	1.629989e+001	3.040400e-001
1592000	-3.574106e+003	1.504187e+001	3.357766e-001
1593000	-3.584017e+003	1.568120e+001	3.318767e-001
1594000	-3.577449e+003	1.660272e+001	3.163725e-001
1595000	-3.598051e+003	1.638602e+001	3.090650e-001
1596000	-3.577723e+003	1.723001e+001	3.041881e-001
1597000	-3.580174e+003	1.859382e+001	2.841733e-001
1598000	-3.570059e+003	1.876842e+001	2.802506e-001
1599000	-3.571990e+003	2.020203e+001	2.488296e-001
1600000	-3.564633e+003	1.899118e+001	2.718434e-001
1601000	-3.570820e+003	2.007981e+001	2.630302e-001
1602000	-3.575393e+003	1.854795e+001	2.911950e-001
1603000	-3.581636e+003	1.731538e+001	3.030442e-001
1604000	-3.591985e+003	1.704423e+001	3.103755e-001
1605000	-3.575937e+003	1.950966e+001	2.571471e-001
1606000	-3.567676e+003	1.715448e+001	2.829925e-001
1607000	-3.568671e+003	2.042325e+001	2.518298e-001
1608000	-3.579599e+003	1.697553e+001	2.845452e-001
1609000	-3.574023e+003	1.754221e+001	2.970135e-001
1610000	-3.580313e+003	1.870809e+001	2.903831e-001
1611000	-3.578606e+003	1.952955e+001	2.674820e-001
1612000	-3.565494e+003	1.858945e+001	2.933104e-001
1613000	-3.577057e+003	1.843524e+001	2.833971e-001
1614000	-3.573426e+003	1.883356e+001	2.833971e-001
1615000	-3.573438e+003	1.735051e+001	2.974705e-001
1616000	-3.570046e+003	1.634446e+001	2.996594e-001
1617000	-3.588389e+003	1.811803e+001	2.800229e-001
1618000	-3.585558e+003	1.816921e+001	2.919556e-001
1619000	-3.578467e+003	1.624355e+001	3.235230e-001
1620000	-3.582112e+003	1.600495e+001	3.520965e-001
1621000	-3.584003e+003	1.686529e+001	3.338245e-001
1622000	-3.566515e+003	1.545557e+001	3.247796e-001
1623000	-3.582633e+003	1.460319e+001	3.531532e-001
1624000	-3.582432e+003	1.652053e+001	3.350924e-001
1625000	-3.579799e+003	1.745208e+001	3.272921e-001
1626000	-3.589849e+003	1.637506e+001	3.112936e-001
1627000	-3.580192e+003	1.679741e+001	2.828502e-001
1628000	-3.595821e+003	1.577520e+001	3.096768e-001
1629000	-3.575907e+003	1.659066e+001	3.213755e-001
1630000	-3.580697e+003	1.629909e+001	3.397298e-001
1631000	-3.562495e+003	1.397945e+001	3.674168e-001
1632000	-3.572573e+003	1.440104e+001	3.772669e-001
1633000	-3.581065e+003	1.768384e+001	2.866933e-001
1634000	-3.585439e+003	1.518832e+001	3.311917e-001
1635000	-3.609748e+003	1.800085e+001	2.792871e-001
1636000	-3.578252e+003	1.788586e+001	2.998722e-001
1637000	-3.564783e+003	1.592334e+001	3.172026e-001
1638000	-3.566913e+003	1.930848e+001	2.525654e-001
1639000	-3.601085e+003	2.036472e+001	2.526319e-001
1640000	-3.571942e+003	1.885333e+001	2.855398e-001
1641000	-3.587643e+003	1.805577e+001	2.767359e-001
1642000	-3.585065e+003	1.573094e+001	3.200243e-001
1643000	-3.585422e+003	1.483709e+001	3.489535e-001
1644000	-3.562988e+003	1.621029e+001	3.327716e-001
1645000	-3.584811e+003	1.798415e+001	2.933439e-001
1646000	-3.568221e+003	1.742944e+001	3.010631e-001
1647000	-3.567424e+003	1.711072e+001	3.010631e-001
1648000	-3.591318e+003	1.540869e+001	3.461213e-001
1649000	-3.576026e+003	1.683702e+001	3.272897e-001
1650000	-3.584451e+003	1.644782e+001	3.544154e-001
1651000	-3.572835e+003	1.605466e+001	3.231750e-001
1652000	-3.573682e+003	1.931522e+001	2.607474e-001
1653000	-3.574654e+003	1.821015e+001	2.921276e-001
1654000	-3.578843e+003	1.739941e+001	2.895259e-001
1655000	-3.564192e+003	1.730244e+001	2.840327e-001
1656000	-3.571837e+003	1.746408e+001	2.960131e-001
1657000	-3.578812e+003	1.925828e+001	2.720475e-001
1658000	-3.564710e+003	1.707382e+001	2.779870e-001
1659000	-3.587865e+003	1.662827e+001	2.903922e-001
1660000	-3.587637e+003	1.814884e+001	2.898164e-001
1661000	-3.584251e+003	1.461687e+001	3.642308e-001
1662000	-3.584004e+003	1.652855e+001	3.251735e-001
1663000	-3.591438e+003	1.587533e+001	3.216976e-001
1664000	-3.591766e+003	1.821134e+001	2.880015e-001
1665000	-3.579535e+003	2.053374e+001	2.764319e-001
1666000	-3.594843e+003	1.602162e+001	3.113337e-001
1667000	-3.588772e+003	1.850250e+001	2.720890e-001
1668000	-3.589273e+003	1.949437e+001	2.720890e-001
1669000	-3.584252e+003	1.735138e+001	2.849280e-001
1670000	-3.577936e+003	1.690489e+001	3.202158e-001
1671000	-3.592854e+003	1.554275e+001	3.360712e-001
1672000	-3.583880e+003	1.788571e+001	3.009570e-001
1673000	-3.583446e+003	1.842762e+001	3.009570e-001
1674000	-3.582679e+003	1.954745e+001	2.900310e-001
1675000	-3.597844e+003	1.767566e+001	2.973157e-001
1676000	-3.589107e+003	1.741638e+001	3.118121e-001
1677000	-3.578787e+003	1.917501e+001	2.815277e-001
1678000	-3.587987e+003	1.824971e+001	2.902546e-001
1679000	-3.601441e+003	1.624196e+001	3.408564e-001
1680000	-3.581027e+003	1.514429e+001	3.645288e-001
1681000	-3.570240e+003	1.635747e+001	3.250312e-001
1682000	-3.578811e+003	1.717144e+001	2.846890e-001
1683000	-3.569663e+003	1.853198e+001	2.877397e-001
1684000	-3.579286e+003	1.968871e+001	2.514312e-001
1685000	-3.580614e+003	1.951381e+001	2.680925e-001
1686000	-3.578432e+003	1.803564e+001	2.943382e-001
1687000	-3.594879e+003	1.704193e+001	3.163770e-001
1688000	-3.585888e+003	1.809741e+001	2.749859e-001
1689000	-3.583036e+003	1.564261e+001	3.469250e-001
1690000	-3.583061e+003	1.575881e+001	3.255183e-001
1691000	-3.573529e+003	1.635452e+001	3.269447e-001
1692000	-3.577063e+003	1.728118e+001	3.114297e-001
1693000	-3.575296e+003	1.759674e+001	2.973815e-001
1694000	-3.579609e+003	1.589453e+001	3.273948e-001
1695000	-3.563062e+003	1.783054e+001	3.010815e-001
1696000	-3.576410e+003	1.898262e+001	2.684401e-001
1697000	-3.567755e+003	1.908646e+001	2.684401e-001
1698000	-3.579007e+003	1.729579e+001	2.924058e-001
1699000	-3.573958e+003	1.584876e+001	3.263892e-001
1700000	-3.574514e+003	1.704932e+001	3.076342e-001
1701000	-3.580810e+003	1.632196e+001	2.939972e-001
1702000	-3.577178e+003	1.697539e+001	2.851329e-001
1703000	-3.571437e+003	1.832692e+001	2.777330e-001
1704000	-3.583180e+003	2.100195e+001	2.560739e-001
1705000	-3.589611e+003	1.904600e+001	2.688864e-001
1706000	-3.576319e+003	1.693288e+001	2.861022e-001
1707000	-3.575213e+003	1.860278e+001	2.714816e-001
1708000	-3.603790e+003	1.560389e+001	3.132270e-001
1709000	-3.581835e+003	1.720089e+001	3.129103e-001
1710000	-3.585591e+003	1.747941e+001	3.129103e-001
1711000	-3.579599e+003	1.519442e+001	3.577167e-001
1712000	-3.590771e+003	1.652413e+001	3.482748e-001
1713000	-3.586141e+003	1.822873e+001	2.805322e-001
1714000	-3.604320e+003	1.556447e+001	3.269268e-001
1715000	-3.584402e+003	1.649239e+001	3.140224e-001
1716000	-3.575369e+003	1.830886e+001	2.706938e-001
1717000	-3.580650e+003	1.746618e+001	2.944805e-001
1718000	-3.592422e+003	1.735757e+001	2.964875e-001
1719000	-3.588538e+003	1.752597e+001	2.930749e-001
1720000	-3.598289e+003	1.678018e+001	3.170158e-001
1721000	-3.587818e+003	1.431966e+001	3.683354e-001
1722000	-3.587312e+003	1.888795e+001	2.736129e-001
1723000	-3.584301e+003	1.893175e+001	2.919870e-001
1724000	-3.591095e+003	1.679332e+001	3.250807e-001
1725000	-3.591627e+003	1.816311e+001	2.803140e-001
1726000	-3.585029e+003	1.845337e+001	3.035347e-001
1727000	-3.556880e+003	1.932652e+001	2.788597e-001
1728000	-3.573306e+003	1.829248e+001	2.872145e-001
1729000	-3.581643e+003	1.819623e+001	2.889981e-001
1730000	-3.591641e+003	1.699042e+001	3.127217e-001
1731000	-3.576474e+003	1.796297e+001	2.951129e-001
1732000	-3.575702e+003	1.702500e+001	3.014430e-001
1733000	-3.589418e+003	1.878516e+001	2.890266e-001
1734000	-3.580476e+003	1.636120e+001	3.334056e-001
1735000	-3.580212e+003	1.772527e+001	3.056305e-001
1736000	-3.591875e+003	1.674395e+001	3.231173e-001
1737000	-3.592466e+003	1.551035e+001	3.438720e-001
1738000	-3.570729e+003	1.549343e+001	3.166128e-001
1739000	-3.565323e+003	1.612081e+001	3.175944e-001
1740000	-3.584816e+003	1.686655e+001	2.904957e-001
1741000	-3.589790e+003	1.857941e+001	2.744997e-001
1742000	-3.578731e+003	1.775743e+001	3.042417e-001
1743000	-3.568948e+003	1.631817e+001	3.196152e-001
1744000	-3.585126e+003	1.627562e+001	3.327739e-001
1745000	-3.584786e+003	1.500302e+001	3.539262e-001
1746000	-3.594422e+003	1.486064e+001	3.403922e-001
1747000	-3.568102e+003	1.975299e+001	2.716368e-001
1748000	-3.592120e+003	1.662098e+001	3.322461e-001
1749000	-3.576176e+003	1.641213e+001	3.471916e-001
1750000	-3.592713e+003	1.768776e+001	3.186145e-001
1751000	-3.569493e+003	1.642515e+001	2.999806e-001
1752000	-3.572832e+003	1.567984e+001	3.463032e-001
1753000	-3.572575e+003	1.512305e+001	3.781504e-001
1754000	-3.581343e+003	1.812677e+001	2.809797e-001
1755000	-3.566769e+003	1.926351e+001	2.927203e-001
1756000	-3.577919e+003	1.850490e+001	2.852510e-001
1757000	-3.567952e+003	1.769010e+001	3.120779e-001
1758000	-3.582374e+003	1.724134e+001	3.130011e-001
1759000	-3.581841e+003	1.791994e+001	2.925040e-001
1760000	-3.583437e+003	1.856392e+001	2.807564e-001
1761000	-3.593485e+003	1.777600e+001	2.716345e-001
1762000	-3.575511e+003	1.879326e+001	2.761092e-001
1763000	-3.567413e+003	1.716542e+001	2.909130e-001
1764000	-3.572254e+003	1.678471e+001	3.108990e-001
1765000	-3.568777e+003	1.742817e+001	3.022135e-001
1766000	-3.558393e+003	2.042280e+001	2.541153e-001
1767000	-3.578443e+003	1.717161e+001	3.106177e-001
1768000	-3.592227e+003	1.674284e+001	3.225946e-001
1769000	-3.565550e+003	1.829385e+001	3.101719e-001
1770000	-3.569573e+003	1.691746e+001	3.371569e-001
1771000	-3.559137e+003	1.657186e+001	3.163854e-001
1772000	-3.571585e+003	1.714540e+001	2.904006e-001
1773000	-3.584801e+003	1.575816e+001	3.225360e-001
1774000	-3.567203e+003	1.676079e+001	3.026738e-001
1775000	-3.567477e+003	1.570084e+001	3.329399e-001
1776000	-3.571676e+003	1.676360e+001	3.275143e-001
1777000	-3.582029e+003	1.763843e+001	3.102951e-001
1778000	-3.577287e+003	1.833020e+001	2.840620e-001
1779000	-3.576025e+003	1.851193e+001	2.792069e-001
1780000	-3.569540e+003	2.093266e+001	2.524495e-001
1781000	-3.579594e+003	1.983582e+001	2.512229e-001
1782000	-3.585616e+003	1.943706e+001	2.646467e-001
1783000	-3.589013e+003	1.685735e+001	3.227390e-001
1784000	-3.573038e+003	1.831284e+001	2.867654e-001
1785000	-3.582115e+003	1.608048e+001	3.277868e-001
1786000	-3.578251e+003	1.743789e+001	2.748250e-001
1787000	-3.580118e+003	1.837608e+001	2.824421e-001
1788000	-3.577775e+003	1.629481e+001	3.072776e-001
1789000	-3.576911e+003	1.651926e+001	3.374664e-001
1790000	-3.581900e+003	1.783223e+001	2.868502e-001
1791000	-3.569527e+003	1.684789e+001	3.369273e-001
1792000	-3.575120e+003	1.702712e+001	3.410499e-001
1793000	-3.570959e+003	1.832918e+001	2.709236e-001
1794000	-3.577008e+003	1.668717e+001	2.932975e-001
1795000	-3.593796e+003	1.876928e+001	2.785132e-001
1796000	-3.583922e+003	1.893237e+001	2.909195e-001
1797000	-3.584403e+003	1.866643e+001	2.750973e-001
1798000	-3.576095e+003	1.803768e+001	2.885046e-001
1799000	-3.566960e+003	1.733667e+001	3.039790e-001
1800000	-3.589171e+003	1.712812e+001	3.092549e-001
1801000	-3.576355e+003	1.772992e+001	2.948782e-001
1802000	-3.581247e+003	1.723397e+001	3.144003e-001
1803000	-3.576753e+003	1.678788e+001	3.194875e-001
1804000	-3.565102e+003	1.527948e+001	3.479844e-001
1805000	-3.552868e+003	1.457433e+001	3.551926e-001
1806000	-3.556973e+003	1.563755e+001	3.551926e-001
1807000	-3.553457e+003	1.699879e+001	3.252219e-001
1808000	-3.578436e+003	1.872148e+001	3.071025e-001
1809000	-3.578602e+003	1.849705e+001	2.796903e-001
1810000	-3.574787e+003	1.826960e+001	2.985021e-001
1811000	-3.567216e+003	1.837442e+001	2.897738e-001
1812000	-3.567518e+003	1.686059e+001	2.924825e-001
1813000	-3.563682e+003	1.791467e+001	2.952320e-001
1814000	-3.574825e+003	1.663246e+001	3.129214e-001
1815000	-3.571089e+003	1.870345e+001	2.867950e-001
1816000	-3.562653e+003	1.812354e+001	2.849071e-001
1817000	-3.566875e+003	1.865736e+001	2.650381e-001
1818000	-3.577570e+003	1.670094e+001	2.943530e-001
1819000	-3.586221e+003	1.629924e+001	3.139325e-001
1820000	-3.580307e+003	1.556421e+001	3.366715e-001
1821000	-3.598727e+003	1.794181e+001	2.805012e-001
1822000	-3.577965e+003	1.695450e+001	3.116647e-001
1823000	-3.585803e+003	1.619064e+001	3.513383e-001
1824000	-3.575929e+003	1.776205e+001	2.890283e-001
1825000	-3.590300e+003	1.616350e+001	3.387260e-001
1826000	-3.582469e+003	1.599911e+001	3.361007e-001
1827000	-3.570685e+003	1.825088e+001	2.960632e-001
1828000	-3.591820e+003	1.635598e+001	2.871287e-001
1829000	-3.585447e+003	1.760223e+001	3.101027e-001
1830000	-3.579268e+003	1.698585e+001	2.971230e-001
1831000	-3.572526e+003	1.673630e+001	3.070859e-001
1832000	-3.570047e+003	1.781315e+001	3.061535e-001
1833000	-3.570053e+003	1.597487e+001	3.218952e-001
1834000	-3.580767e+003	1.818785e+001	2.829486e-001
1835000	-3.570758e+003	1.831411e+001	2.876824e-001
1836000	-3.584374e+003	1.937482e+001	2.719848e-001
1837000	-3.586444e+003	1.944343e+001	2.566379e-001
1838000	-3.572684e+003	1.740643e+001	3.086043e-001
1839000	-3.586250e+003	1.652610e+001	3.155948e-001
1840000	-3.584779e+003	1.842613e+001	2.892105e-001
1841000	-3.574542e+003	1.782088e+001	3.021318e-001
1842000	-3.592182e+003	1.828946e+001	2.906278e-001
1843000	-3.578818e+003	1.635272e+001	3.056614e-001
1844000	-3.582099e+003	1.923463e+001	2.649157e-001
1845000	-3.575249e+003	1.781201e+001	2.786687e-001
1846000	-3.570279e+003	1.865298e+001	2.720227e-001
1847000	-3.572986e+003	1.954317e+001	2.580856e-001
1848000	-3.576119e+003	1.870222e+001	2.871472e-001
1849000	-3.581586e+003	1.967906e+001	2.623687e-001
1850000	-3.586622e+003	1.774818e+001	2.897942e-001
1851000	-3.587716e+003	1.871832e+001	2.837191e-001
1852000	-3.559373e+003	1.779994e+001	2.837191e-001
1853000	-3.571675e+003	1.698879e+001	2.941608e-001
1854000	-3.567690e+003	1.725257e+001	2.880521e-001
1855000	-3.579195e+003	1.955943e+001	2.613725e-001
1856000	-3.610456e+003	1.815971e+001	2.941813e-001
1857000	-3.577370e+003	1.893226e+001	2.787179e-001
1858000	-3.584311e+003	1.788876e+001	2.930591e-001
1859000	-3.593425e+003	1.603870e+001	3.477120e-001
1860000	-3.579537e+003	1.751185e+001	3.163102e-001
1861000	-3.565063e+003	1.640426e+001	3.489004e-001
1862000	-3.573171e+003	1.598351e+001	3.202206e-001
1863000	-3.578735e+003	1.699007e+001	3.202206e-001
1864000	-3.600359e+003	1.574122e+001	3.202206e-001
1865000	-3.584880e+003	1.779964e+001	3.031994e-001
1866000	-3.575579e+003	1.753920e+001	3.113271e-001
1867000	-3.571786e+003	1.768190e+001	3.018295e-001
1868000	-3.580722e+003	1.777422e+001	3.016358e-001
1869000	-3.582985e+003	1.693668e+001	3.243555e-001
1870000	-3.568180e+003	1.521289e+001	3.308879e-001
1871000	-3.568747e+003	1.672035e+001	3.019713e-001
1872000	-3.578844e+003	1.821535e+001	2.825885e-001
1873000	-3.560413e+003	1.884287e+001	2.680281e-001
1874000	-3.569330e+003	1.635015e+001	2.974965e-001
1875000	-3.574823e+003	1.772159e+001	2.768553e-001
1876000	-3.577562e+003	1.693719e+001	3.230062e-001
1877000	-3.567018e+003	1.620244e+001	3.083985e-001
1878000	-3.580085e+003	1.572442e+001	3.529366e-001
1879000	-3.586251e+003	1.833650e+001	2.857279e-001
1880000	-3.587747e+003	1.622521e+001	3.217501e-001
1881000	-3.587711e+003	1.440160e+001	3.731398e-001
1882000	-3.577044e+003	1.487596e+001	3.461397e-001
1883000	-3.575642e+003	1.697112e+001	3.165138e-001
1884000	-3.573329e+003	1.726212e+001	3.095317e-001
1885000	-3.580167e+003	1.645052e+001	3.095317e-001
1886000	-3.581458e+003	1.649912e+001	2.973727e-001
1887000	-3.567602e+003	1.448096e+001	3.715279e-001
1888000	-3.578835e+003	1.565365e+001	3.639339e-001
1889000	-3.567747e+003	1.389192e+001	3.576131e-001
1890000	-3.567198e+003	1.507757e+001	3.465767e-001
1891000	-3.580617e+003	1.600024e+001	2.965173e-001
1892000	-3.576028e+003	1.848825e+001	2.687279e-001
1893000	-3.587859e+003	1.688466e+001	2.945826e-001
1894000	-3.599204e+003	1.658933e+001	2.914402e-001
1895000	-3.594601e+003	1.867367e+001	2.898622e-001
1896000	-3.590842e+003	1.936450e+001	2.838529e-001
1897000	-3.584975e+003	1.640062e+001	3.103625e-001
1898000	-3.594268e+003	1.780360e+001	2.951894e-001
1899000	-3.586991e+003	1.697197e+001	2.951894e-001
1900000	-3.570910e+003	1.768320e+001	3.086693e-001
1901000	-3.567495e+003	1.511617e+001	3.517928e-001
1902000	-3.573198e+003	1.746376e+001	3.203814e-001
1903000	-3.575039e+003	1.654166e+001	3.266328e-001
1904000	-3.571619e+003	1.628828e+001	3.216447e-001
1905000	-3.583502e+003	1.664849e+001	3.088562e-001
1906000	-3.589886e+003	1.807611e+001	3.051965e-001
1907000	-3.573594e+003	1.651695e+001	3.290431e-001
1908000	-3.571324e+003	1.668824e+001	3.144288e-001
1909000	-3.572345e+003	1.658925e+001	2.987414e-001
1910000	-3.578388e+003	1.663549e+001	2.920066e-001
1911000	-3.585052e+003	1.858830e+001	2.948988e-001
1912000	-3.597328e+003	1.803212e+001	2.818324e-001
1913000	-3.577669e+003	1.589853e+001	3.333000e-001
1914000	-3.576750e+003	1.657796e+001	3.299703e-001
1915000	-3.581440e+003	1.572575e+001	3.395241e-001
1916000	-3.594560e+003	1.634781e+001	3.419813e-001
1917000	-3.577875e+003	1.874239e+001	2.829434e-001
1918000	-3.590585e+003	1.602428e+001	3.258068e-001
1919000	-3.570123e+003	1.603427e+001	3.258068e-001
1920000	-3.575400e+003	1.763265e+001	2.954083e-001
1921000	-3.585252e+003	1.562302e+001	3.145748e-001
1922000	-3.577941e+003	1.435337e+001	3.733868e-001
1923000	-3.583896e+003	1.857280e+001	2.817858e-001
1924000	-3.587005e+003	2.069364e+001	2.482063e-001
1925000	-3.594851e+003	1.788733e+001	2.986070e-001
1926000	-3.582245e+003	1.668550e+001	3.421120e-001
1927000	-3.592193e+003	1.847739e+001	2.950924e-001
1928000	-3.592787e+003	1.729109e+001	3.022446e-001
1929000	-3.587813e+003	1.495496e+001	3.569702e-001
1930000	-3.587603e+003	1.587725e+001	3.367013e-001
1931000	-3.595158e+003	1.791596e+001	2.788728e-001
1932000	-3.586608e+003	1.644546e+001	3.220656e-001
1933000	-3.567530e+003	1.665119e+001	3.410418e-001
1934000	-3.598577e+003	1.582477e+001	3.317711e-001
1935000	-3.601210e+003	1.606609e+001	3.166766e-001
1936000	-3.573710e+003	1.757162e+001	3.308689e-001
1937000	-3.585285e+003	1.767697e+001	3.128238e-001
1938000	-3.592152e+003	1.704440e+001	3.463627e-001
1939000	-3.573049e+003	1.919072e+001	2.727133e-001
1940000	-3.578258e+003	1.899134e+001	2.785943e-001
1941000	-3.576772e+003	1.838792e+001	2.896595e-001
1942000	-3.577392e+003	1.985267e+001	2.659736e-001
1943000	-3.589214e+003	1.632477e+001	3.232291e-001
1944000	-3.564652e+003	1.915317e+001	2.585554e-001
1945000	-3.563285e+003	2.039729e+001	2.586045e-001
1946000	-3.574906e+003	1.768324e+001	2.978655e-001
1947000	-3.578347e+003	1.713989e+001	3.214638e-001
1948000	-3.586049e+003	1.698992e+001	3.230451e-001
1949000	-3.584951e+003	1.732233e+001	2.737374e-001
1950000	-3.591699e+003	1.739054e+001	3.010367e-001
1951000	-3.584542e+003	1.511295e+001	3.469627e-001
1952000	-3.560772e+003	1.488632e+001	3.545857e-001
1953000	-3.594588e+003	1.567416e+001	3.390734e-001
1954000	-3.574134e+003	1.704214e+001	3.151732e-001
1955000	-3.588588e+003	1.503724e+001	3.447865e-001
1956000	-3.566413e+003	1.738586e+001	2.793691e-001
1957000	-3.574402e+003	1.580469e+001	3.375009e-001
1958000	-3.581130e+003	1.928820e+001	2.779313e-001
1959000	-3.581135e+003	1.844752e+001	2.566133e-001
1960000	-3.576275e+003	1.758227e+001	2.793529e-001
1961000	-3.579816e+003	1.771567e+001	2.880673e-001
1962000	-3.595040e+003	1.662808e+001	3.065248e-001
1963000	-3.586195e+003	1.735570e+001	3.309371e-001
1964000	-3.575710e+003	1.604918e+001	3.309371e-001
1965000	-3.587542e+003	1.737449e+001	3.129638e-001
1966000	-3.594324e+003	1.784454e+001	2.997712e-001
1967000	-3.584681e+003	1.787230e+001	2.997712e-001
1968000	-3.564449e+003	1.796435e+001	2.895148e-001
1969000	-3.574635e+003	1.922940e+001	2.856005e-001
1970000	-3.570109e+003	1.869896e+001	2.790039e-001
1971000	-3.579469e+003	1.739131e+001	3.082269e-001
1972000	-3.574758e+003	1.706112e+001	2.838566e-001
1973000	-3.563050e+003	1.881913e+001	2.736771e-001
1974000	-3.570529e+003	1.950711e+001	2.656338e-001
1975000	-3.604020e+003	1.692969e+001	3.076234e-001
1976000	-3.575735e+003	1.789295e+001	2.896931e-001
1977000	-3.567732e+003	1.730645e+001	2.880079e-001
1978000	-3.580297e+003	1.652428e+001	2.998848e-001
1979000	-3.581280e+003	1.787241e+001	2.957300e-001
1980000	-3.577312e+003	1.772866e+001	2.828007e-001
1981000	-3.565046e+003	1.720616e+001	3.050245e-001
1982000	-3.572119e+003	1.784962e+001	2.836869e-001
1983000	-3.584595e+003	1.684283e+001	2.946078e-001
1984000	-3.580199e+003	1.737824e+001	3.030035e-001
1985000	-3.561367e+003	1.663064e+001	3.146380e-001
1986000	-3.579606e+003	1.607740e+001	3.304745e-001
1987000	-3.589810e+003	1.640798e+001	3.022533e-001
1988000	-3.578226e+003	1.470839e+001	3.654613e-001
1989000	-3.580033e+003	1.774427e+001	3.175394e-001
1990000	-3.563178e+003	1.528484e+001	3.185186e-001
1991000	-3.568520e+003	1.997040e+001	2.464761e-001
1992000	-3.596826e+003	1.829715e+001	2.817274e-001
1993000	-3.584841e+003	1.898095e+001	2.708331e-001
1994000	-3.582910e+003	1.741307e+001	3.115442e-001
1995000	-3.569679e+003	1.724349e+001	2.653175e-001
1996000	-3.565570e+003	1.931428e+001	2.786810e-001
1997000	-3.572798e+003	1.766648e+001	3.065866e-001
[truncated: 48,003 more rows]
