# Supplementary material for: 3D morphology of the Cambrian bivalved arthropod Sunella informs about head segmentation, arthrodization, and arthropodization
Source: Commun Biol. 2026 Mar 21;9:647. doi: 10.1038/s42003-026-09909-z (PMC13172534; doi:10.1038/s42003-026-09909-z)
Supplement: Supplementary file 6 — Supplementary Data 4 [file 42003_2026_9909_MOESM6_ESM.txt]

MBASR.directory="E:/Palaeontology/Projects/Group_works/group_PAPERS/Cong_Liu/Sunellidae/ASR/MBASR_LC"
setwd(MBASR.directory)
source("MBASR.load.functions.R") #freely available from GitHub: https://github.com/stevenheritage/MBASR/releases. Package installation is not necessary.
#Two R dependency libraries (ape & phytools) are required and are automatically loaded.

#pertform ASR for arthrodized_trunk
file.name.tree="LC_unbi_TREE.nwk"
file.name.trait.data="LC_AT_QUES.txt"
file.name.plot.settings="plot.settings.txt"
character.type="unordered"
n.samples=1000

#imports the trait data and tree, performs the ASR analysis, and writes-out two results files
MBASR(file.name.tree,file.name.trait.data,file.name.plot.settings,character.type,n.samples)

#pertform ASR for arthropodized_trunk_limbs
file.name.tree="LC_unbi_TREE.nwk"
file.name.trait.data="LC_ATL_QUES.txt"
file.name.plot.settings="plot.settings.txt"
character.type="unordered"
n.samples=1000

#imports the trait data and tree, performs the ASR analysis, and writes-out two results files
MBASR(file.name.tree,file.name.trait.data,file.name.plot.settings,character.type,n.samples)
