# Supplementary material for: 3D morphology of the Cambrian bivalved arthropod Sunella informs about head segmentation, arthrodization, and arthropodization
Source: Commun Biol. 2026 Mar 21;9:647. doi: 10.1038/s42003-026-09909-z (PMC13172534; doi:10.1038/s42003-026-09909-z)
Supplement: Supplementary file 8 — Supplementary Data 6 [file 42003_2026_9909_MOESM8_ESM.zip › Momocs_Sunella.R]

library(Momocs)
#use Momocs library


#set working directory to JPGs folder, otherwise path appears in name of item
setwd("~/Xian/Sunellids/review")

#names of characters for lf_structure MUST BE SAME NUMBER AS '_' in file name
SunellaCharacters<-as.vector(c('genus','species','number'))

#list files to be imported. nothing before comma as we have set working directory to be the folder we want
#put jpg files of outlines into a folder called 'JPGs' within the working directory
lf <- list.files('JPGs', full.names = TRUE)

#import jpgs
Sunella <-import_jpg(lf, auto.notcentered = TRUE, fun.notcentered = NULL, threshold = 0.5)

#import data from file name
SunellaStructure<-lf_structure(lf, names = SunellaCharacters, split = "_", trim.extension = TRUE)

#convert jpgs to outlines. fac calls the data imported from the filename
SunellaOutlines<-Out(Sunella, fac = SunellaStructure)

#check that it has worked
SunellaOutlines$fac

#check on shapes, make sure they have imported correctly. Check that names are ok.
panel(SunellaOutlines, names = SunellaOutlines$species)

#function from momocs vignette that samples each outline at 64 point resolution, scales it, and centers it
cs64 <- function(x) x %>% coo_sample(64) %>% coo_scale() %>% coo_center()


#sample outlines at 64 point resolution
sixtyfourSunella<-cs64(SunellaOutlines)

#check that outlines still look sensible, and that species names have transfered ok
panel(sixtyfourSunella, names = sixtyfourSunella$species)
stack(sixtyfourSunella)

#calibrate harmonic power for outlines - estimates the number of harmonics required
power<-calibrate_harmonicpower_efourier(sixtyfourSunella, id = 1:length(sixtyfourSunella), nb.h=32, drop = 1, thresh = c(90, 95, 99, 99.9), plot = TRUE)

#take number that gives 95% of the data
ninetyfivepower<-power$minh[2]

#take number that gives 99.9% of the data
ninetyninepointninepower<-power$minh[4]

#do efourier analysis using 99.9% power harmonics
sixtyfourSunella.f<-efourier(sixtyfourSunella, nb.h=ninetyninepointninepower, norm = F)

#do PCA
sixtyfourSunella.p<-PCA(sixtyfourSunella.f)

#plot with color labels as species #panel a
plot(sixtyfourSunella.p, ~species, pos.shp = "xy")

#visualise pc3 ###
plot(sixtyfourSunella.p, xax = 1, yax = 3, ~species)

#panel b in Figure 3
plot(sixtyfourSunella.p, xax = 1, yax = 3, ~genus, pos.shp = "full")

blueyellowgreenpalette<-c("yellow","lightblue","darkgreen")

#plot with color labels as genus, vary the outlines plotted in the space (pos.shp) and number of points used to draw outlines (pts.shp)
plot(sixtyfourSunella.p, ~number, pts.shp = 24) ##panel a in Figure 3
plot(sixtyfourSunella.p, ~species, pos.shp = "xy")
plot(sixtyfourSunella.p, ~species, pos.shp = "circle")
plot(sixtyfourSunella.p, ~species, pos.shp = "full_axes")
plot(sixtyfourSunella.p, ~species, pos.shp = "range_axes")
#plot for paper
#plot_PCA(sixtyfourSunella.p, ~species, morphospace_position = "range", chull = T, labelgroups = F, zoom = 1, palette = col_solarized)
plot(sixtyfourSunella.p, ~species, pos.shp = "full", pch = 20, cex = 3, col = blueyellowgreenpalette, chull.filled = T, chull = T, chull.filled.alpha = 0.95, labelsgroups = F, rug = F, box = F, old.par = F, title = "")

#LDA #but treat shensiensis as grandis
#inelegant but most straightforward way to do this was to reimport JPGs with new labels
#relabeling the fac didn't produce clean results and momocs kept looking for empty 'shensiensis' level in species
#list files to be imported. nothing before comma as we have set working directory to be the folder we want
#put jpg files of outlines into a folder called 'JPGs2' within the working directory
lf2 <- list.files('JPGs2', full.names = TRUE)

#import jpgs
Sunella2 <-import_jpg(lf2, auto.notcentered = TRUE, fun.notcentered = NULL, threshold = 0.5)

#import data from file name
SunellaStructure2<-lf_structure(lf2, names = SunellaCharacters, split = "_", trim.extension = TRUE)

#convert jpgs to outlines. fac calls the data imported from the filename
SunellaOutlines2<-Out(Sunella2, fac = SunellaStructure2)

#check that it has worked
SunellaOutlines2$fac$species

#check on shapes, make sure they have imported correctly. Check that names are ok.
panel(SunellaOutlines2, names = SunellaOutlines2$species)

#sample outlines at 64 point resolution
sixtyfourSunella2<-cs64(SunellaOutlines2)

#check that outlines still look sensible, and that species names have transfered ok
panel(sixtyfourSunella2, names = sixtyfourSunella2$species)
stack(sixtyfourSunella2)

#calibrate harmonic power for outlines - estimates the number of harmonics required
power2<-calibrate_harmonicpower_efourier(sixtyfourSunella2, id = 1:length(sixtyfourSunella2), nb.h=32, drop = 1, thresh = c(90, 95, 99, 99.9), plot = TRUE)
#take number that gives 99.9% of the data
ninetyninepointninepower2<-power2$minh[4]

#do efourier analysis using 99.9% power harmonics
sixtyfourSunella2.f<-efourier(sixtyfourSunella2, nb.h=ninetyninepointninepower2, norm = F)

#do PCA
sixtyfourSunella2.p<-PCA(sixtyfourSunella2.f)

blueyellowpallete<-c("yellow2","lightblue3")

#plot with color labels as species
plot(sixtyfourSunella2.p, ~species, pos.shp = "xy", col= blueyellowpallete)
#LDA on PC results
sixtyfourSunella2.l<-LDA(sixtyfourSunella2.p, ~species)
plot_LDA(sixtyfourSunella2.l)
#need to manually do the colors for the two groups
hist(sixtyfourSunella2.l$mod.pred$x, col = c("yellow2","yellow2","yellow2","yellow2","lightblue3","lightblue3","lightblue3","lightblue3","lightblue3","lightblue3"), xlab = "LD1", main = "")
